# Supplementary material for: Molecular evolution and genetic variations of V and W proteins derived by RNA editing in Avian Paramyxoviruses
Source: Sci Rep. 2020 Jun 12;10:9532. doi: 10.1038/s41598-020-66252-x (PMC7293227; doi:10.1038/s41598-020-66252-x)
Supplement: Supplementary file 1 — Supplementary information S1 [file 41598_2020_66252_MOESM1_ESM.txt]

>KJ808820.1 isolate Pigeon/China/SD2012
atggccacttttaccgatgctgagatagaagatatacttgagaccagtggagctgtcatcgacagcataattacggcccagggcaaatcagtagagactgtcgggaagagtgcaatcccacaaggcaagacaaaggctccgatcacagcacgagagaagcacgggagcatccaaccatccgctggacaggacacctccgaccaacaggacagaccagacaagcagccatccacacccgagcaggcgaccccacacaacgacctgccagccgcacccaaagaaccgcttcccactcaggccgcagataatgccggcgacacacagctcaagaccggagcaagcaactcccttttgtccatgcttgacaagctgagcaacaaatcgtctaatgctaaaaaggggccaaggtcgagcccccaggaaggccaccatcaacctctggcccagcaacacgggaatcagtcgagccgtggaaacaaccaggaaggaccgcagcaccaggccaaagccgcccctggaagccggggcacagacgcgagcacagcatatcatggacaatggaaggagtcacaaccatcagctggtgcaatccctcatgtgctccagtcagggcagagccaagacagtactcctgtacctgtggatcatgtccaattacctgtcgactttgtgcaggcgatgatgtctatgatggaggcgttatcacagaaggtaagtaaagttgactatcagctagacctagtctcaaagcagacatcctccatccctatgatgcgatctgaaatccaacagcttaaaacatctgttgcgatcatggaagccaatttaggcatgatgaaaattctagaccctggttgtgctaatgtttcatccttaagtgatctacgggcagtcgctcgatcccacccagttttagtttcgggccccggagatccatccctttacgtgacacaaggaggtgaaatggcactcaataaactctcgcaaccagtacagcacccttctgagttaattaaatctgccacggtgagcgggcctgacatgggagtggagaaggacactgtccgcgcattaatcacttcacgtccgatgcatccaagctcctcggccaagctcctgagcaagctggacgcagccaagtctatcgaagagatcagaaagatcaaacgccttgcgctgaacggttga

>FJ386394.2 isolate NDV03
atggccacctttacagatgcggagatcgacgagctatttgagacaagtggaactgtcattgacaacataattacagcccaaggtaaaccagcagagactgttggaaggagtgcaatcccacatggcaaaaccaaggcgctgagcgcagcatgggagaagcatgggagcatccagccaccggccagtcaagacacccctgatcggcaggacagatctgacaaacaaccatccacacccgagcaagcgaccccgcatgacagcccgccggccacatccgccgaccagccccgcacccaggccacagacgaagccgtcgacacacagctcaggaccggagcaagcaactctctgctgttgatgcttgacaagctcagcaataaatcgtccaatgctaaaaagggcccatggtcgagccccgaagaggggaaccaccaacgtccgactcaacagcagggaagtcaacccagccgcggaaacagtcaggaaagaccgcagaaccaagtcaaggccgcccctggaaaccagggcacagacgcgaacacagcatatcatggacaatgggaggagtcacaactatcagctggtgcaacccctcatgctctccgatcaaggcagagccaagacaatacccttgtatctgcggatcatgtccagccacctgtagactttgtgcaagcgatgatgtctatgatggaggcaatatcacagagagtaagtaaggttgactatcagctagatcttgtcttgaaacagacatcctccatccctatgatgcggtccgaaatccaacagctgaaaacatctgttgcagtcatggaagccaatttgggaatgatgaagattctggatcccggttgtgccaacgtttcatctctgagtgatctacgggcagttgcccgatctcacccggttttagtttcaggccctggagacccatctccctatgtgactcaaggaggcgaaatggcacttaataaactttcgcaaccagtgccacatccatctgaattgattaaacccgccactgcatgcgggcctgatataggagtggaaaaggacactgtccgtgcattgatcatgtcacgcccaatgcacccgagttcttcagccaagctcctaagcaagctagatgcagccgggtcgatcgaggaaatcaggaaaatcaagcgccttgcactaaatggctaa

>GU187941.1 isolate NDV-2/chicken/Namakkal/Tamil Nadu
atggccacctttacagatgctgagatcgacgatatactcgagaccagcggaactgtcattgacagcataattacggcccagggcaaatcggcagagactgtcggaaggagtgcaatcccgcaaggcaagaccaaagcgttaagcgcagcatgggagaagcatgggagcatccaaccaccggccagccaagatacccttgaccaacaggatagatcagacaagcagccatccacacctgaacaggcgactccacataacagttcgccagccacatccaccgaccagcccctcacccaggctgcaggcgagatcggcgacgcacagcttaaaaccggagcaagcaactcccttttgtcgatgcttgacaaacttagcaataagtcgtctaatgctaaaaagggcccatggtcgaatccccaagaagggcatcttcaaccaccggtccaacagcaagggagccaatcgagccgcgggaacaatcaggaaagaccgcagaacccggccaaggccgcccctggagaccggggcacagacgcgaacacagcatatcctggacaatggaaggagtcacaactatcagctggtgtaaacccccatgcgctccggtcagggcagagccaagacaatacccctgcacctgcggatcatgtccagctacctgtcgactttgcgcatgcgatgatgtctatgatggaggcattatcacagagggtaagtaaggttgattatcagctagacctagttttaaagcagacatcttctatccccatgatgcggtctgaaatccaacagctaaaaacagcagttgcggtcatggaagccaatctgggtatgatgaaaattctggaccctggttgtgctaacgtttcatctctaagtgacttacgggcagtcgcccgatcacacccagttttaatttcaggccccggagatccatcaccttatgtgacacaagggggcgaaatgacactcaacaaactttcacaaccagtgcaacatccctctgagttaattaaacctgccacggctagcgggcctgatatgggagtggagaaggacactgtccgggcattaatctcctcacgtccaatgcatccgagctcctcagctaagctcctgaggaagttggatgcagccgggtcgattgaagaaatcaggaaaatcaagcgccttgcgctgaacgcctga

>JQ015296.1 Chicken/China/SD04/2011
atggctacttttacagatgcggagatagatgacatatttgagaccagtgggactgtcattgatagcataattacggcccagggcaaatcagctgagaccgtcggaagaagcgcgatcccgcagggcaagaccaaaggtccaagcacagcatgggagaaacacgggagtgtccagctacacgccagtcaggacgcccctgaccaacaagacagaacagaaaaacagccatccacacctgagcaggcgactccacacaacaacccgccgatcacatccactgaaccgccccccactcaggccgcaagcgagaccagcgacacacagctcaaaaccggagcaagcaactcccttctgtccatgctcgacaaattgagcaataaatcgtctaatgctaaaaagggcccatggtcgggtccccaagaagggcatcaccaatctccggcccaacaacacgggaaccagccgagccatggaagcaaccagggaagaccacagcaccaggccaaggccgtccctggaaaccggggcatagacgagaacacagcatatcatggacaacggaaggagtcacaaccatcagctggtgcaacccctcatgcgccccagtcagggcagagccaagacaatattcctgtacctgtggatcgtgtccagctacctgccgactttgcgcaggcgatgatgtctatgatggaggcattatctcagaaggtaagtaaagttgatcatcagctggacctagtcttgaaacagacatcctctattcctatgatgcgatctgaaatccaacagctcaagacatctgttgcgatcatggaagctaacttaggcatgatgaaaattctggaccctggttgtgccaacgtttcatccttaagtgatctccgggcagtagcccgatcccacccagtcctagtttcaggccccggagacccatctccttacgtgacacaagagggtgaaatgacgctcaataaactctcacaaccagtgcagcacccttctgaattgattaagtctgccaccgcaagcgggcccgacatgggagtggagaaggacactgtccgcgcattaatcacctcacgcccgatgcatccaagctcctcggctaagctcctgagcaagctagatgcagccaagtcaattgaggagatcaggaagatcaaacgccttgcgctgaatggttga

>KX761866.1 isolate HN1007
atggccaccttcacggatgcagagatcgacgatctatttgaaaccagtggaactgtcattgacagcataattacggcccaaggcaacccagtagagactgttggaaggagcgcaatcccacaaggcaaaactaaagcattgagtgcagcatgggagaaacatggaagcacccaaccgccggccggccaagacacccctgatcgaatggacagatcagacaaacaaccatccccacccgaacaggcaaccacacacaacagcccgccagccacatccaccgaccagccccccacccaggccgcaggcgaagccggtgacacacagctcaagactggagcaagcaactccctcctgtcaatgctcgacaagcttagcaataaatcgtccaatgctaaaaagggcccacggtcgagtccccaggaagggcaccaccaacctccgacccagcagcaagggagtcaacagagccgcggaaacagtcaggagagatcgcaaaaccaggtcaaggccgcctctggagaccagggcacagacgcgaacacagcatatcatggacaatggaaggagtcacaaccatcagctggtgcaatccctcatgctctccggtcagggcagagccaagacaatactcctgcatctgtggatcatgtccagctacctgtcgactttgtgcaggcgatgatgtctatgatggaggcgatatcacagaaggtaaataaagtcgactatcagctagaccttgtctcaaagcagacatcctccatccccatgatgcgatctgaaatccaacagctgaaaacatccgttgcggtcatggaagccaacctgggcatgatgaagattctggaccctggttgtgctaacgtttcatctttaagtgacctacgggcggtcgcccgctctcacccagttttagtttcaggccccggagacccatctccttatgtgacacaagggggtgaattgatactcaataaactctcgcaaccagtgcaacatccttctgagttgattaaacctgccacgataagcgggcctgatataggagtggagaaggacactgtccgtgcattgatcacctcacgcccaatgcatccgagctcttcagctaagctcctgagtaagctggatgcagccgggtcgatagaagaaattaggaaaatcaaacgccttgcgctgaatggctga

>KT445901.1 strain Komarov
atggccacctttacagatgcggagatcgacgagctatttgagacaagtggaactgtcattgacaacataattacagcccaaggtaaaccagcagagactgttggaaggagtgcaatcccacatggcaaaaccaaggcgctgagcgcagcatgggagaagcatgggagcatccagccaccggccagtcaagacacccctgatcggcaggacagatctgacaaacaaccatccacacccgagcaagcgaccccgcatgacagcccgccggccacatccgccgaccagccccccacccaggccacagacgaagccgtcgacacacagctcaggaccggagcaagcaactctctgctgttgatgcttgacaagctcagcaataaatcgtccaatgctaaaaagggcccatggtcgagcccccaagaggggaaccaccaacgtccgactcaacagcagggaagtcaacccagccgcggaaacagtcaggaaagaccgcagaaccaagtcaaggccgcccctggaaaccagggcacagacgcgaacacagcatatcatggacaatgggaggagtcacaactatcagctggtgcaacccctcatgctctccgatcaaggcagagccaagacaatacccttgtatctgcggatcatgtccagccacctgtagactttgtgcaagcgatgatgtctatgatggaggcaatatcacagagagtaagtaaggttgactatcagctagatcttgtcttgaaacagacatcctccatccctatgatgcggtccgaaatccaacagctgaaaacatctgttgcagtcatggaagccaatttgggaatgatgaagattctggatcccggttgtgccaacgtttcatctctgagtgatctacgggcagttgcccgatctcacccggttttagtttcaggccctggagacccatctccctatgtgactcaaggaggcgaaatggcacttaataaactttcgcaaccagtgccacatccatctgaattgattaaacccgccactgcatgcgggcctgatataggagtggaaaaggacactgtccgtgcattgatcatgtcacgcccaatgcacccgagttcttcagccaagctcctaagcaagctagatgcagccgggtcgatcgaggaaatcaggaaaatcaagcgccttgcactaaatggctaa

>AY562986.1 isolate anhinga/U.S.(Fl)/44083/93
atggccacctttacagacgcggagatagacgacatacttgagatcagcggaactgtcattgacagcataatcacggttcagggcaaatcagcagagaccctcggaaagagcgcagccccacaaggcaagaccaaagcaccgagcacaacatgggagaaacatggggacacccaaccatccgccagtcgggacacccccgaccaacaagatggaccagacaaacagccatccacacccaagcaggcaatcccacacaacagcccgccagccacacccaccgaaccactcctctctcaggctgcgagcgaggctggtgacgcgcaactcaagaccggagcaagcaactctcttctgtccatgcttgacaagctgagcaataagtcgcctaatactaaaaagggcccatggtcaagtcctcaagaaggacatcatcaacctccgaccaagcaacatggggatcggccgagtcatgggtgtcaccaggagaagtcccagctccatgccggggccgcccctggaagccggggcacagacgtgaacacagcatatcatggacaacagaaggagtcacaactatcagctggtgcaacccctcatgtgctccagtcagggcagagccaagacaatactcctgtatctgtggatcatgtccggccacctgccgactttgtgcaggcgatgatgtctacgatggaggcgttattgcagaaggtaaataaagttgattatcagctagacctaatcttgaagcagacatcctccatccctatgatgcgaacagaaatccaacagctgaaaacatctgttgcggttatggaagccaatttgggcatgatgaaaattctggaccctggttgtgctaacatttcatccttaagcgatctacgggcagtcgctcgatcccacccagttttagtttcaggccccggagatccgtctccctatgtgacacaaggaggtgaattgacactcaataaactctcgcaaccggtacaacacccttccgagttaattaaatctgccgcggcaagcgggcctgacataggagtagagaaagacactgtccgtgcattgatcacttcacgcccgatgcatccaagctcctcagccaagctcctgagtaagctggatgcagccaggtcaattgaggagatcaggaagatcaagcgccttgcgttgaatggttaa

>KJ736742.1 isolate R75/98
atggccacttttaccgatgctgagatagaggatatatttgagaccagtggaactgtcattgacagcataatcacggcccagggtaaatcagcagagaccgtcgggaagagcgcaatcccgcaaggcaagacaaaggccctgagcacagcatgggagaagcacgggagcatccagccacccgctggccaggacacccccaaccaacaggacaaaccagacaaacagccatccacatctgagcaggcgactccacacaacgaccccctgaccgcacccaaagaaccgctccccacccaggccgcaggtgacgccggcgatacacagctcaagaccggagcaagcaactctcttttgtcaatgcttgacaagctgagcaacaagtcatctaatgctaaaaaggggccaaggttgagcccccaggagggctaccaccaacctctggcccaacaacacgggaatcagtcgagccgtggaaacaaccaggaaggaccgcagcaccaggccaaagctgcccctggaagccggggcacagacgtgagcacagcatatcatggacaatggaaggagtcacaactatcagctggtgcaacccctcatgtgctccagtcagggcggagccaagacagtactcctgtacctgtggagcatgtccaactacctgtcgactttgtgcaggcgatgatgtctatgatggaggcgttgtcacagaaggtaagtaaaattgactatcagctagacctagtctcaaagcagacatcctctatccctatgatgcgatctgaaatccaacagcttaaaacatctgttgcaatcatggaagccaatttaggcatgatgaaaattctggaccctggttgtgctaatgtttcgtccttaagtgatctacgggcagtcgctcgatcccacccagttttagtttcgggtcccggagacccatccctttacgtgacacaaaggggtgaaatgacactcaataaactctcgcaaccggtacagcacccttctgagttaattaaatctgccatggtaagcgggcccgacatgggagtggagaaggaaactgtccgtgcattaattacatcacgcccgatgcatccaagctcctcggccaagcttctgagtaagttggacacagccaagtcaatcgaagagatcagaaaggtcaagcgccttgcgctgaatggttga

>KM885162.1 strain Du/CH/LGX/280/2013
atggccacgttcacagacgcagagatagatgagctgttcgagacgagcgggactgtcattgacagcattatcacagctcagggcaaaccagtggagactgtagggcggagtgccattccacaagggaaaactaaggccctcagtctagcctgggagaagcatggcaacacgaacaccccagctgcccaagaatcagctggagaacaggaccagcacgggcagaaccaagccagcaatagcaaccgggcaaccccagaagaaggaccccattcgtcccaagcccaggccgccacacagccccaagaggatgcaagcgaatcccaacttaaaacaggggcaagcagctcattactctctatgctcgacaaactcagcaacaagtcatcgaatgctaaaaagggcccacctcagagtcctccacagcaggccctccactccaaagggagccctgcagtggaacaaacccaccatggggccaatcaggggagggctcagcgggaaacggggcaccaggccgccccaagccctggacccccgggcaccggcgtgaacatagcatttcctggacaatggggggtgtcaccacaatcagttggtgcaacccagcctgctccccaatcagggcagaaccaaggcagtactcctgcgtctgcagatcatgtccagccacctgtagactttgtgcaggcgatgatgtctatgatggaggcgatctcacagagggtaagcaagattgattatcaattggatctagtgctcaagcaaacctcatctatcccaaccatgagatcggaaatacaacaattaaagacatccgttgcagtgatggaagcaaacctaggaatgatgaagattctggaccctggttgtgcaaacgtgtcctctctaagtgatctacgcgcagttgctaaatctcaccccgtattaattgcaggtccaggtgacccatcaccctacgtaacacagggaggagaaatcgctcttaacaaactgtcacagccagtaccccacccatcagaccttataaagcatgcaacttctggcggcccggatatagggattgagagggacactgttcgtgcacttattctatcgagacccatgcacccgagctcatcaagcaaattactcagcaagctcgactcagcaggatcagttgaggagatcaggaagattaagcgcctcgcattgaatggataa

>JN688862.1 isolate Ch-JS-09-03
atggccacgctcacagacgcagagatagaggagttgttcgagacaagcgggactgtcattgacagcataatcacagctcagggcaaaccagtggagactgtagggcggagtgccattccacaagggaagacaaaggccctcagtctagcctgggagaagcacggcaacatgaacgccccagctgcccaagaatcagttggagagcaggaccagcccgggcaggaccaagccagcaacagcaaccgggaacccccagaagaaggaccccgtccgtcccaaacccaggccgccgcacagccccaagaggatgcagacgaaccccaacttaaaacaggggcaagcagctcactactctctatgctcgacaaacttagcaacaagtcatcgaatgctaaaaagggcccaactcagagccctctacagcaggcctcccacccccaagggagtcccacagcggaacaagcccaacatggagtcaatcaggggagggctcagtgggagacggggcaccaggtcgccccaggccctggactcccgggcaccggcgtgaacacagcatttcctggacaatggggggtgtcacaacaatcagctggtgcaacccagcatgctccccgatcagggcagaaccaaggcagtactcctgtgtctgtggatcatgtccagctacctgtcgactttgtgcaagcgatgatgtctatgatggaggcgatctcacagagggtaaacaagattgattatcaattggatttagttctcaagcaaacttcatctatcccgaccatgagatcggaaatacaacaattaaagacatcggttgcagtgatggaagcaaacctaggaatgatgaagattctagaccccggctgtgcaaatgtatcctctctaagcgatctacgtgcagtggctaaatctcaccccgtgttaattgcaggtccaggtgacccgtcaccctacgtgactcagggaggagagattgcccttaacaaactgtcgcagccagtatcccacccatcagacctcataaagcatgcaacctctggcggcccggatatagggattgagagggacactgttcgtgcacttattctatcaagacctatgcaccctagttcgtcaagcaaattactcagcaagctcgactcagcagggtcaattgaagagatcaggaagatcaagcgccttgcattgaatggatga

>JX193078.1 isolate duck/China/Guangxi17/2009
atggccacgttcacagacgcagagatagatgagctgttcgagacgagcgggactgtcattgacagcattatcacagctcagggcaaaccagtggagactgtagggcggagcgccattccacaagggaagacgaaggccctcagtctagcctgggagaagcatggcaacacgaacaccccagttgcccaagaatcagccggagaacaggacagcacgggcagaaccaggccagcaaccaaccaggcaaccccagaagagggaccgccattcgtcccgaccgcccaggccgccacacagccccaagaggatgcaaacgaatcccaactcagaacaggggcaagcagctcattactctctatgctcgacaaactcagcaacaaatcatcgaatgctaaaaagggcccacctcagagtcctccacagcagcgccctctactccaaagggagctgcagtggaacaaacccaaccatggggccaatcaggggaggcagcggaacggggcccaggccgcccctggacccccgggcaccggcgtgaacacagcatttcctggacaatgggaggagtcacaactatcagctggtgcaacccatcatgctctccgatcagggcagagccaagacaatactcctgcacctgtggatcatgtccagctacctgtcgactttgtgcaagcgatgatgtctatgatggaggcgatatcacagagggtaagtaaagttgactaccagttggaccttgtcctaaaacagacatcctccatccccatgatgcggtctgaaatccagcagctgaaaacatccgttgcggtcatggaagccaatttgggcatgatgaagattctggatcctggttgtgccaatgtttcatctctaagtgatctacgggcagtcgcccgatctcacccagttttagtttctggccccggagacccatctccttatgtgacccaaggaggtgaaatggcgcttaataaactctcgcaaccggtgcaacatccctctgagttggttaaacctgccatagcaggcgggcccgacataggagtggagagagacaccgcccgtgcattgatcatgtcacgccctatgcatccgagctcctcagctaagctcctgagcaagctggatgcagctggatcgattgaagagatcaggaaaatcaagcgccttgcactgaatggctaa

>AB524405.1 isolate: Goose/Alaska/415/91
atggctacgttcacggacgcagagatagacgagttgttcgagacaagcgggactgtcattgacagcatcatcacagctcagggcaaaccagtggagactgtagggcggagcgccattccacaagggaagacgaaagccctcagtctagcctgggagaagcacggcaacgtgaacgccccagctgcccaagaatcagctggagagcaggaccagcccgggcagaaccaggccagcagcagcaaccgggcacccccggaagaaggactccatccgtcccaagcccaagccgccgcacagccccaagaggatgcaaatgaatcccaacttaagacaggggcaagcagctcactactctccatgctcgacaagctcagcaacaagtcatcgaatgctaaaaagggcccacctcagagccctccacagcaggccccccacccccaagggagccccacagcggaacaagcccaacgtggggccaatcaggggagggctcagtgggagacggggcaccaggtcgccccaggccctggactcccgggcaccggcgtgaacacagcatttcctggacaatggggggggtcaccacaatcagctggtgcaacccagcatgctccccgatcagggcagaaccaagacagtactcctgtgtctgtggatcatgtccagctacctgtagactttgtgcaggcgatgatgtctatgatggaggcgatctcacagagggtaagcaagattgattatcaattggatctagttctcaagcaaacctcatctatcccgaccatgagatcggaaatacaacaattgaagacatcggttgcagtgatggaagcaaacctaggaatgatgaagattctagaccccggctgtgcaaacgtgtcctctctgagcgatctacgcgcagtggctaaatctcaccccgtgttagttgcaggtccaggtgacccgtcaccctacgtgacgcaaggaggagagattgctcttaacaagctgtcgcagccagtaccccacccatcggaccttataaagcatgcaacttctggcggcccggatatagggattgagagggacactgttcgtgcgcttattctatcaagacctatgcacccgagctcgtcaagcaaattgctcagcaagctcgactcagcagggtcaattgaagagatcaggaagatcaagcgccttgcactgaatggataa

>HM159993.1 APMV-2/Chicken/England/7702/06
atgggagtcaccgatgatgccgaaattgctgagctgttggacctcgggacctcagtgatccaagagctgcagcgagccgaagtcaagggcccgcaaacaaccggaaagcccaaagttcccccggggaacactaagagcctggctactctctgggagcatgagactagcacccaagggagtgcattgggcacacccgagaacaacacccaggcacccgatgacaacaacgcaggtgcagatacgccagcgactaccgacgtccatcgcactctggataccatagacaccgacacaccaccggaagggagcaagcccagctccactaactcccaacccggtgatgaccttgacaaggctctttcgaagctagaggcgcgcgccaagctcggaccagatagggccagacaggttaaaaaggggaaggagatcgggtcgagcacagggacgagggaggcagccagtcaccacatggaagggagccgacagtcggagccaggagcgggcagccgagcacagccacaaggccatggcgaccgggacacaggagggagtactcattcatctctcgagatgggagactggaagtcacaagctggtgcaacccagtctgctctcccattagaagcgagcccaggagagaaaagtgcacatgtggaacttgcccagaatcctgcattttatgcaggcaacccaactgatgcaattatggggttgacaaagaaagtcaatgatctagagacaaaattggctgaggtattgcgtctgttaggaatactccccgttattaagaatgagattagccaattaaaggctactgtggctttgatgtctaatcaattggcatccatccaaatcctcgaccctgggaacgctggagtcaagtcattgaatgaaatgaaagcactatcgaaatctgctagcatagtggtagcaggcccaggctctataccctctgaggtgttggagtccaatgttgtatataaggatgaacttgctcgtcctgtgactgcacaagcccacaaagagatcaagccccgagaggaggcaagtgccacttcctcagagctaaccgccgtccaggcagtaatcgacatccctgtagaagatgagaggaagaaggccaggctccaccaggcactcgagagagcaagaaccaaggaggacatcctccgcattaaaaggcagatctacaatgcatga

>HQ896023.1 isolate F8
atggagttcaccgatgatgccgaaattgctgagctgttggacctcgggacctcagtgatccaagagctgcagcgagccgaagtcaagggcccgcaaacaaccggaaagcccaaagttcccccggggaacaccaagagcctggctactctctgggagcatgagactagcacccaagggagtgcattgggcacacccgagaacaacacccaggcacccgatgacaacaacgcaggtgcagatacgccagcgaccaccgacgtccatcgcactctggataccatagacaccgacacaccaccggaagggagcaagcccagctccactaactcccaacccggtgatgaccttgacaaggctctttcgaagctagaggcgcgcgccaagctcggaccagatagggccagacaggttaaaaaggggaaggagatcgggtcgagcacagggacgagggaggcagccagccaccacatggaagggagccgacagtcggagccaggagcgggcagccgagcacagccacaaggccatggcgaccgggacacaggagggagtactcattcatctctcgagatgggagactggaagtcacaagctggtgcaacccagtctgctctcccattagaagcgagcccaggagagaaaagtgcacatgtggaacttgcccagaatcctgcattttatgcaggcaacccaactgatgcaattatggggttgacaaagaaagtcaatgatctagagacaaaattggctgaggtattgcgtctgttaggaatactccccggaataaagaatgagattagtcagctgaaagcaaccgtggctctgatgtcaaatcagattgcctccattcagattcttgatcctgggaatgccggagtcaaatcccttaatgagatgaaagccctgtcaaaagcagccagcatagttgtggcaggtccaggagtccttcctcctgaggtcacagaaggaggactgattgtgaaagatgagctagcaaggcctatccccatccaaccgcaacgagattctaaacccaaagacgacccgcacacatcaccaaatgatgtccttgctgtacgcgctatgatcgacacccttgtggatgatgagaagaagagaaagagattaaaccaggcccttgacaaggcaaagaccaaggatgacgtcttaagggtcaagcggcagatatacaatgcctag

>EU338414.1 APMV-2/Chicken/California/Yucaipa/56
atggagttcaccgatgatgccgaaattgctgagctgttggacctcgggacctcagtgatccaagagctgcagcgagccgaagtcaagggcccgcaaacaaccggaaagcccaaagttcccccggggaacactaagagcctggctactctctgggagcatgagactagcacccaagggagtgcattgggcacacccgagaacaacacccaggcacccgatgacaacaacgcaggtgcagatacgccagcgactaccgacgtccatcgcactctggataccatagacaccgacacaccaccggaagggagcaagcccagctccactaactcccaacccggtgatgaccttgacaaggctctttcgaagctagaggcgcgcgccaagctcggaccagatagggccagacaggttaaaaaggggaaggagatcgggtcgagcacagggacgagggaggcagccagtcaccacatggaagggagccgacagtcggagccaggagcgggcagccgagcacagccacaaggccatggcgaccgggacacaggagggagtactcattcatctctcgagatgggagactggaagtcacaagctggtgcaacccagtctgctctcccattagaagcgagcccaggagagaaaagtgcacatgtggaacttgcccagaatcctgcattttatgcaggcaacccaactgatgcaattatggggttgacaaagaaagtcaatgatctagagacaaaattggctgaggtattgcgtctgttaggaatactccccggaataaagaatgagattagtcagctgaaagcaaccgtggctctgatgtcaaatcagattgcctccattcagattcttgatcctgggaatgccggagtcaaatcccttaatgagatgaaagccctgtcaaaagcagccagcatagttgtggcaggtccaggagtccttcctcctgaggtcacagaaggaggactgatcgcgaaagatgagctagcaaggcccatccccatccaaccgcaacgagactccaaacccaaagacgacccgcacacatcaccaaatgatgtccttgctgtacgcgctatgatcgacacccttgtggatgatgagaagaagagaaagagattaaaccaggcccttgacaaggcaaagaccaaggatgacgtcttaagggtcaagcggcagatatacaatgcctag

>HM159994.1 APMV-2/Gadwell/Kenya/3/80
atggagttcaccgatgatgccgaaattgctgagctgttggacctcgggacctcagtgatccaagagctgcagcgagccgaagtcaagggcccgcaaacaaccggaaagcccaaagttcccccggggaacactaagagcctggctactctctgggagcatgagactagcacccaagggagtgcattgggcacacccgagaacaacacccaggcacccgatgacaacaacgcaggtgcagatacgccagcgactaccgacgtccatcgcactctggataccatagacaccgacacaccaccggaagggagcaagcccagctccactaactcccaacccggtgatgaccttgacaaggctctttcgaagctagaggcgcgcgccaagctcggaccagatagggccagacaggttaaaaaggggaaggagatcgggtcgagcacagggacgagggaggcagccagtcaccacatggaagggagccgacagtcggagccaggagcgggcagccgagcacagccacaaggccatggcgaccgggacacaggagggagtactcattcatctctcgagatgggagactggaagtcacaagctggtgcaacccagtctgctctcccattagaagcgagcccaggagagaaaagtgcacatgtggaacttgcccagaatcctgcattttatgcaggcaacccaactgatgcaattatggggttgacaaagaaagtcaatgatctaaagacaaaattggctgaggtattgcgtctgttaggaatactccccggaataaagaatgagattagtcagctgaaagcaaccgtggctctgatgtcaaatcagattgcctccattcagattcttggtcctgggaatgccggagtcaaatcccttaatgagatgaaagccctgtcaaaagcagccagcatagttgtggcaggtccaggagtccttcctcctgaggtcacagaaggaggactgatcgcgaaagatgagctagcaaggcccatccccatccaaccgcaacgagactccaaacccaaagacgacccgcacacatcaccaaatgatgtccttgctgtacgcgctatgatcgacacccttgtggatgatgagaagaagagaaagagattaaaccaggcccttgacaaggcaaagaccaaggatgacgtcttaagggtcaagcggcagatatacaatgcctag

>HQ896024.1 isolate NK
atggagttcaccgatgatgccgaaattgctgagctgttggacctcgggacctcagtgatccaagagctgcagcgagccgaagtcaagggcccgcaaacaaccggaaagcccaaagttcccccggggaacaccaagagcctggctactctctgggagcatgagactagcacccaagggagtgcattgggcacacccgagaacaacacccaggcacccgatgacaacaacgcaggtgcagatacgccagcgaccaccgacgtccatcgcactctggataccatagacaccgacacaccaccggaagggagcaagcccagctccactaactcccaacccggtgatgaccttgacaaggctctttcgaagctagaggcgcgcgccaagctcggaccagatagggccagacaggttaaaaaggggaaggagatcgggtcgagcacagggacgagggaggcagccagccaccacatggaagggagccgacagtcggagccaggagcgggcagccgagcacagccacaaggccatggcgaccgggacacaggagggagtactcattcatctctcgagatgggagactggaagtcacaagctggtgcaacccagtctgctctcccattagaagcgagcccaggagagaaaagtgcacatgtggaacttgcccagaatcctgcattttatgcaggcaacccaactgatgcaattatggggttgacaaagaaagtcaatgatctagagacaaaattggctgaggtattgcgtctgttaggaatactccccggaataaagaatgagattagtcagctgaaagcaaccgtggctctgatgtcaaatcagattgcctccattcagattcttgatcctgggaatgccggagtcaaatcccttaatgagatgaaagccctgtcaaaagcagccagcatagttgtggcaggtccaggagtccttcctcctgaggtcacagaaggaggactgattgtgaaagatgagctagcaaggcctatccccatccaaccgcaacgagattctaaacccaaagacgacccgcacacatcaccaaatgatgtccttgctgtacgcgctatgatcgacacccttgtggatgatgagaagaagagaaagagattaaaccaggcccttgacaaggcaaagaccaaggatgacgtcttaagggtcaagcggcagatatacaatgcctag

>EU403085.1 APMV3/PKT/Netherland/449/75
atggatcttgagtttagtagtgaggaagcagtcgcagccctcttggatgtgagttcctcaaccataaccgaggttctgagcaagcaaagtattcctgaccctagctttctcacgtccacggaggcatccggtgagcaagttccagattcgaaggtcgccaatcacaaagccagtgtcgataagaccccagatcaaggccaaccatcggcaacgccttcggctcctcctgagactgccgaaaacatcaatacaccatcttgcgaggacggtttaccccctaacttcttcatcccaagggtagagagttaccacactaacctttttaaagggggcccccaattggactcaacggagcggccgcctggtcaccaaatagtttgcggagatcaagacgcggacctctcccgagccgggatagcgagaaagaagaagaagcagaagcattgcaaagcgctcaacttttcggaatccccactcacagacaatcaggccatagaagggagtattcaatctcatggagccctggatcaggaaccttccagacagagacctggtgcaacccagcctgctctccagtcaccgccttcccaaaacaatacaagtgtgcatgcagacagtgcccaagattctgcgatctctgtttcaatcccgctgactatggtggaatcattgatctctcaagtgtcaaagttgtcggaccaagtctcgcagatacagaagttggtgagtacccttcctcaaattaagactgatattgcttcgattcggaacatgcaagcagctttggaaggacagctcagtatgattcgtatattggatccaggaaactgttcggaatcatcactcaatgcgctgagagggttcagtggtaaggcacctgttattgtgagtggtccaggaaatcccaatcaatgcatcagccaaggctcatccaccacaatttgcctggatgagttagcccggcctgtgccaaatcctatacaggtgaaacttcaagatgatcagaaggacctatctgcacagcgacatgctgtcattgcattactcgaaaccagaatccccccgggaccaaaacgtgacaaattactgtcattggttgcaattgcaaagactgcaagtgatttaatcaagattaagagaatggcagtcctcggccagtga

>EU782025.1 strain turkey/Wisconsin/68
atggatcttgaattcagcagtgaggaggcagttgcagctttgctcgacgtgagttcatccactatcacagagttcctaagcaaacaaagcatccccgatccgggattcctaaattcaccttcccagtcaagcagtccctcccctgaaccaagcacctctactaccggtgacttcctctcacagctatcaggtgatatccctgataccaccacatcaggtgtagaaccatcagcacctctagatacaggtgacacctcgttggtacaacatattgaggagggactgccctcagacttctacatacccaaagtcaacaactatcattcgaacctttttaaagggggctcctccctgctcgcaacggcggaatcccctggtctgacagtgacccacaaagatacgactacaccggagtccacaccggttatggcgaagaagaagaagaagcagaagcactgcaaagtgcccgcatcttcggcgtaccaacacatagacaatctgggcaccggagagagtactccattgcatgggatgcaagatcaggaaccttccaaaccgaaacatggtgtaaccccgcatgttccccagtcacagccctcccaaagcagtatagatgtgcttgccgacaatgtcccaaattctgtgacctctgtttcaatcccgctgactatggtggaatcattgatctcgcaagtgtcaaagttatcggaccaagtctctcagatccagaaattggtgagcacacttccccaaattaagaccgacatagcatcaatcaggaacatgcaggcggccctagaaggtcaaattagtatgataaggatactcgaccccggcaacaacacagagtcatccctaaataccctccgcaactctggaaatcgggctccagtagtgatttgcggaccgggcgaccctcaccgcagtctgatcaaaagcgagaacccgactatctgcctggatgaactagctcggccaactcaagccaacagtcctccaaaatctcaagataaccaaagggatctatccgctcaacgacacgcaatcacagctctgctagaaacccgcgttgcacccggacctaagagagatcgcctgatggaaatggtagtagcagcgaaatcagcaagtgatctcatcaaagtcaagagaatggcaattcttggtcaataa

>FJ177514.1 strain APMV-4/duck/Hongkong/D3/75
atggattttactgacattgatgctgtcaactcattgatcgaatcatcatcggcaatcatagactccatacagcatggagggctgcaaccagcgggcaccgtcggcctatcgcagatcccaaaagggataaccagcgcattaaccaaggcctgggaggctgaggcggcaactgccggtaatggggacacccaacacaaatctgacagtccggaggatcatcaggccaacgacacagattcccctgaagacacaggtactgaccagaccacccaggaggccaacatcgttgagacaccccaccccgaggtgctgtcagcagccaaagccagactcaagaggcccaaagcagggagggacacccgcgacaactcccctgcgcaacccgatcatcttttaaaggggggcctcctgagcccacaaccagcagcatcatgggtgcaaaatccacccagtcatggaggtcccggcaccgccgatccccgcccatcacaaactcaggatcattcccccaccggagagaaatggcgattgtcaccgacaaagcaaccggagacattgaactggtggagtggtgcaacccggggtgcacagcagtccgaattgaacccaccagactcgactgtgtatgcggacactgccccaccatctgtagcctctgcatgtatgacgactgatcaggtacaactactaatgaaggaggttgctgacataaaatcactccttcaggcgttagtgaggaacctcgctgtcttgccccaattgaggaatgaggttgcagcaatcagaacatcacaggccatgatagaggggacactcaattcgatcaagattcttgaccctgggaattatcaggaatcatcactaaacagttggttcaaacctcgccaagatcacactgttgttgtgtctggaccagggaatccattggccatgccaaccccagtccaagacaacaccatattcctggacgagctagccagacctcatcctagtgtggtcaatccttccccacccatcaccaacaccaatgttgaccttggcccacagaagcaggctgcaatagcctatatctccgctaaatgcaaggatccggggaaacgagatcagctatcaaggctcattgagcgagcaaccaccccaagtgagatcaacaaagttaaaagacaagcccttgggctctag

>JX133079.1 isolate APMV-4/Egyptian goose/South Africa/N1468/2010
atggattttaccgatattgatgctgtcaactcattaattgaatcatcatcagcaatcatagattccatacagcatggagggctgcaaccatcaggtactgttggcctatcgcaaatccccaaggggataaccagcgctttaaccaaggcctgggaggctgagacagcaactgctggctacggggacacccaacacaaatctgacagtccggaggatcatcaggccaacgacacagactcccccgaagacacaggcaccaaccagaccatccaggaagccaacatcgtcgaaacaccccaccccgaagttctatcggcagccaaagccagactcaagaggcccaaggcagggaaggacacccacgacaatccccctgcgcaacccgatccccttttaaaggggggccccctgagcccacaaccagcagcaccgtgggtgcaaaattcacccattcatggaggtcccggcaccgccgatccccgcccatcacaaactcaggatcattccctcaccggagagagatggcaatcgtcaccgataaagcaaccggagacattgaactggtggaatggtgcaacccggggtgcacagcaatccgaactgaaccaaccagactcgactgtgtatgcggatactgccccaccatctgcagcctctgcatgtatgacgactgatcaggtacaactattaatgaaggaggttgccgatatgaaatcactccttcaggcactagtgaggaacctagctgtcctgcctcaactaaggaacgaggttgcagcaatcaggacatcacaggctatgatagaggggacactcaattcaatcaagattctcgaccctgggaattatcaagaatcatcactgaacagttggttcaaaccacgccaagatcacgcggttgctgtgtccggaccagggaatccattgaccatgccaactccaatccaagacaacaccatattcctggatgaactggcaagacctcatcctagtttggtcaatccgtccccgcccactaccaacactaatgttgaccttggcccacagaagcaggctgcgatagcttatatctcagcaaaatgcaaggatcaagggagacgagatcagctctcaaagctcatcgagcgagcaaccaccttgagtgagatcaacaaagtcaaaagacaggcccttggcctctag

>GU206351.1 strain budgerigar/Kunitachi/74
atggatatcacagatgatcaggcaatcctcgatctgctgactttaagcaatgatgtaatagagagcatccaacacgcagaatccgcaggatcccaaccaccaacttatggccgatctacaataccaaaaggaacaactatggcacttacacaagcatgggaagcagagtcgaatccaacccagccacaaccttcgattagtcccagccaattagaccacatcagggtggaccaggatagcaacaagaatcatgacaacctcaaaaaccaattcgacagtcatcaccatactagccaggattctgaaacacatcccaacatccaggtaaatccctcagtcaaccgtacaaatgaagaggacaactcaaaattagtgcaacagagggatccaagcactacatgggaaggaggaagtatgctagatagagagcttgacgccatacaaagcaaaatcaaaagagggaaaacaaccaaatcagctcatcaacccagtcacactgccacacatcagagtcccaataatctagatgacgacattaaaaaagggcccagacctcagataatagagaccacacatacagcaagtcaccaaccaccaaacacacagcaaaaccaaaccaggaccgtctctccaatcaaaaaagacacagattcctcccaacaactttccccggccacagacgcgagtactccctttttttctctgatggaaggtgcagcatcacagaatggtgcaatcccacctgtcgcccaatcactgcaatcccgagtgttcaaagatgcacctgcggggaatgccctagacgatgctcaatgtgttggaatgattcttaaatccatctccttattaaataataggctagatagtatagaggcaaagataaatgaattagttaagagcatttccacaacaaaccagatcaaaagtgatacccaacaaattaaggcatcctgtgcactgcttgaaggacaaatggccatgatccaagttctcgaacctggacacgcagatgtatcatccctaaatgagatgaaacagagggcaaaatccaccataatcatcaattcagaccctgcatgcccgacacctcccatctcaaataacacaattatagtgaaagatgatttagctcgaccatcatttactgaatcccctaaagttccaagtcagacagcatcaggcatgttgacggattttattccggatatagagatgctcaaggctcttatgtcaagatttgacttgagtgagcaaaagactaagaagatattagagtcaatcagccaaattcggagtaaagatgatgttaagagaatcaagcggatgattctgaatgcctaa

>LC168750.1 APMV-5/budgerigar/Japan/TI/75
atggatatcacagatgatcaggcaatcctcgatctgctgactttaagcaatgatgtgatagagagcatccaacacgcagaatccgcaggatcccaaccaccaacttatggccgatccacaataccaaaaggaacaactatggcacttacacaagcatgggaagcagagtcaaatccaacccagccacaatcctcgactagtcccagccaactagaccacatcagggtggaccaggatagcaataagaatcatgacaacctcaaaaaccaactcgacaatcatcaccatactaaccaggactctgaaacacatccaaatatccaggcaaatcccccagtcaactgtacgaatgaagaggacaacccaaaattagtgcaacagagggatccaagcactacatgggaaggaggaagtatgctagatagagagcttgacgccatacaaagcaaaatcaaaagagggaaaacaaccaaatcagctcatcaacccagtcacactgccacacatcagactcccaataatctagatgacaacattaaaaaaggccccagatctcaaataatagagaccacacatacagcaagtcaccaaccaccaaacacacagcaaaatcaaaccaggaccgtctctccaatcaaaaaagacacagattcctcccaacaactttccccggccacagacgcgagtactccctttctttctctgatggaaggtgcagcatcacagaatggtgcaatcccacctgtcgcccaatcactgcaatcccgagtgttcaaagatgcacctgcggggaatgccctagacgatgctcaatgtgttggaatgattcttaaatccatctcctcattaaataataggctagatagtatagaggcaaagataaatgaattagttaagagcatttctacaacaaaccagatcaaaagtgatacccaacaaattaaggcatcctgtgcactgctcgaaggacaaatggccatgattcaagttctcgaacctggacacgcagatgtatcatccctaaatgagatgaaacagagggcaaaatccaccataatcatcaattcagaccctgcatgcccgacacctcccatctcaaataacacaattatagtgaaggatgatttagctcgaccatcatttactgaatcccctaaagttccaagtcagacagcatcaggcatgttaacggattttattccggatatagagatgctcaaggctcttatgtcaagatttgacttaagtgagcaaaagactaagaagatattagagtcaatcagccaaattcggagtaaagatgatgttaagagaatcaaacggatgattctgaatgcctaa

>GQ406232.1 strain duck/Italy/4524-2/07
atggacttttccaatgatcaggagatagcagatcttctcgagctaagctcagatgtgattaggagcatacaacatgcagaatcacagcctgcgaagactgttgggaagtcggccatacggaagggcaatacatccgaactgaggacagcatgggaggcagagacccacccacaagccaaggacagcaacacccccacttcgcaagcccaagcctccgaccataccgacggcaagggcacaaacagcacaagcaaccaaccgcccgaccagccagaggaccaatcccatgacctcccaggcacaaacaccccccaaatccccccagaaacaaccataggagtcaatgggaccaatgggctagaggcagcactccgcaagctggaaaagcaaggcaaaagttccggcaagacaacagcagacagcagcccaggtcgcgatccatctccttcaaaaaagggcgagagggacatagtggggaagaggcaacacctgagcaatcactcacaagagcaactgaacagcagcgacccagcgcgactccccccaaggccgtcacatgctcgactggcccaacaagctgctcaaaacgtcatccaccaagcagcggcgccccagggaataggcggcacagaagggaattctcaatatcctggggacgtggccaatgcactctggttgaatggtgcaacccaatttgtgccccaatcactgcagaacccagggtcttcaagtgcacatgcgggagatgcccccgagtatgcattaactgtcgcaacgatggtggagacattgaagtttgtggtcaacaggcttgaaatactcgagaatcgtgtggcagagttaactaagtttgtgtcccctattcagcaagtcaaagctgatgtacaaattataaaaacatcttgtgcagtcattgagggacaattagccactgttcaaatattggagcccggccattcttccattagatcactcgacgagatgcgccagcatatgaagccaggtgtagtagtgcaggcaggtaccgcacctagtactgatcatgtcatacgagatggtatgattgttaaggatccacttgctcgcccagttcacccagacaaatggcagtccactgtcactgcccctgtggccaccacgaggatatcgcaggatgatataaatatggtccataccctactggataatttcggcatcagcgggcccaaaagagcaaagattgaggctgagttagcaaatgtgaaggaccgggactcactagttcgaatcaagaaacgtattatgaatgcgtaa

>JX522537.1 isolate mallard/Jilin/190/2011
atggacttctccaatgaccaagagattgcagaattacttgagttgagttcggatgtgataaagagcatccaacatgccgagacccagccagcacacactgttggcaaatcagccattcggaaaggaaatacatccgaactgcgagcagcctgggaagccgagacacaaccagcccaaataggaaacaagtccgaggaacactcagagcaaaccgcccgggatcccgacagtaagggcaacacggaaaactcgcaaccacgacccaatgcagaagagacgccccaaccagaaagccacgacaggcaagtcgccgctccacccccagacaccacaattggggtcaacgggaccaatgggcttgaagctgctctaaaaaagctagaaaaacaagggaaaggtcccgggaaaggccaagtggatcgcaacacccctcagagagatccaaccactgcctcgggttcaaaaaaggggaaagggggcgagctaaggagcaatgccctccatcagggttacccacaggggaccaacttaatcctgcccactcagaagccctcccatgccagactggcgcagcaagcatcacaggagataactcgccatgcgctgcaaccccaggactccggcggcatagaagggaattctccatttcctggagacacggccagtgcatcctggctgagtggtgcaacccagtctgtgcacctgtcacacctgaacccagagcattcaaatgcacttgcgggagatgccctcgagtatgcatcaactgtcgcaacgatagtggagactctgaaatttgtagtgagcaggttagaagcacttgaaaatagggtggcagagctcaccaaatttgtctctcctattcagcaaatcaaagcagacatgcagattgtaaagacatcctgtgctgtcattgagggccaacttgccacagtgcaaatattggagccgggccactcatcaattcgctcccttgaggaaatgaagcaatacaccaagccaggaattgtcgtccagacaggggtgactcaagacataagtgccgtcatgagggacggcacgattgtaaaagatgctcttgcccgcccagtcaatccggacaagtggtcagcaacaatcaatgctcaatcaacaacaacaagggtaacccaggaagatataaagacagtgtatacactattggacaatttcggcatcactggtccaaaaagagcgaaaatcgaggcggaattggctaatgtcagtgaccgggacgcactagtaaggattaagaaacgtgttatgaatgcataa

>KP762799.1 isolate red-crested pochard/Balkhash/5842/2013
atggacttctccaatgaccaagagattgcagaattacttgagttgagttcggatgtgataaagagcatccaacatgccgagacccagccagcacacactgttggcaaatcagccattcggaaaggaaatacatccgaactgcgagcagcctgggaagccgagacacaaccagcccaaataggaaacaagtccgaggaacactcagagcaaaccgcccgggatcccgacagtaagggcaacacggaaaactcgcaaccacgacccaatgcagaagagacgccccaaccagaaagccacgacaggcaagtcgccgctccacccccagacaccacaattggggtcaacgggaccaatgggcttgaagctgctctaaaaaagctagaaaaacaagggaaaggtcccgggaaaggccaagtggatcgcaacacccctcagagagatccaaccactgcctcgggttcaaaaaaggggaaagggggcgagctaaggagcaatgccctccatcagggttacccacaggggaccaacttaatcctgcccactcagaagccctcccatgccagactggcgcagcaagcatcacaggagataactcgccatgcgctgcaaccccaggactccggcggcatagaagggaattctccatttcctggagacacggccagtgcatcctggctgagtggtgcaacccagtctgtgcacctgtcacacctgaacccagagcattcaaatgcacttgcgggagatgccctcgagtatgcatcaactgtcgcaacgatagtggagactctgaaatttgtagtgagcaggttagaagcacttgaaaatagggtggcagagctcaccaaatttgtctctcctattcagcaaatcaaagcagacatgcagattgtaaagacatcctgtgctgtcattgagggccaacttgccacagtgcaaatattggagccgggccactcatcaattcgctcccttgaggaaatgaagcaatacaccaagccaggaattgtcgtccagacaggggtgactcaagacataagtgccgtcatgagggacggcacgattgtaaaagatgctcttgcccgcccagtcaatccggacaagtggtcagcaacaatcaatgctcaatcaacaacaacaagggtaacccaggaagatataaagacagtgtatacactattggacaatttcggcatcactggtccaaaaagagcgaaaatcgaggcggaattggctaatgtcagtgaccgggacgcactagtaaggattaagaaacgtgttatgaatgcataa

>EU622637.2 strain APMV-6/duck/HongKong/18/199/77
atggacttctccaatgaccaagagattgcagaattactcgagctgagttcagatgtgataaagagcatccaacacgccgagacccagccagcgcacactgtcggcaaatctgccattcggaaaggaaacacatccgagctgcgagcagcctgggaagccgagacacaaccagcccgagcagaaaacaagcccgaggaacacccagagcaagccgcccgggatctcgacagcaagggcaacacggaaagcccacaactacgatccaatgcagatgagacaccccaaccagaaagccacgacaggcaagccactgccccatccccagacaccacaataggggtcaacgggactaatggacttgaagctgctctaaaaaagctagaaaaacaagggaaaggtcctgggaaaggccaagtggatcgcaacactcctcagagagatccaaccactgcttcgggttcaaaaaaggggaaagggggcgagccaaggaacaatgcccttcatcagggccacccacaggggaccaacctgatcctgcccactcagaagccctctcatgccagactggcgcagcaagcatcacaggagataactcgccatgcactgcaaccccaggattccggcggcatagaagggaattctccatttcttggagacacggccagtgcatcttggctgagtggtgcaacccagtctgcgcacccgtcacacctgaacccagaacattcaaatgcatttgcgggagatgccctcgggtatgcatcaactgtcgcaatgatagtggagactctgaaatttgtagttagcaggttagaagcacttgagaatagggtggcggagcttaccaagtttgtctctcccattcagcaaatcaaagcagacatgcagattgtaaagacatcctgcgctgtcattgagggccaacttgccacagtgcaaatattggagccgggccactcatcgatccgctcacttgaagaaatgaagcaatataccaagccaggggttgtcgtccaaacagggacgactcaagacatgggcgccgtcatgagggacggcacgatcgtgaaagatgctcttgcccgcccagtcaatccggacaggtggtcagcaacaatcaacgctcaatcaacaacaacaaaggtgactcaagaggatataaagacagtgtatacactattggacaattttggcatcaccggcccgaaaagagcgaaaatcgaggcagaactggctaatgtcagtgaccgggacgcactagtaaggataaagaaacgtgttatgaatgcataa

>AY029299.1 APMV-6/duck/Taiwan/Y1/98
atggacttctccaatgaccaggagattgcagaattactcgagctgagttcggatgtgataaagagcatccaacatgccgagacccagccagcacacactgttggcaaatctgccattcggaaaggaaatacatccgaactgcgagcagcctgggaagccgagacacaaccagcccaaacagaaaacaagtctgaggaacactcagagcaaactgcccgggatcccgacagcaagggcaacacgggaaattcgcaaccacgatccaatgcagaggagacaccccaaccagaaagccacgacaggcaagtcgctgctccacccccagacaccacaataggggtcaacgggaccaatgggcttgaagctgctctaaaaaagctagaaaaacaagggaaaggtcccgggaaaggccaagtggatcgcaacacccctcagagagatccaaccactgcctcgggttcaaaaaaggggaaagggggcgagccaaggagcaatgccctccatcagggttacccacaggggaccaacttgatcctgcccactcagaagccctctcatgccagactggcgcagcaagcatcacaggagataactcgccatgcgctgcaaccccaggactccggcggcatagaagggaattctccatttcttggagacacggccagtgcatcctggctgagtggtgcaacccagtctgtgcacctgtcacacctgaacccagagcattcaaatgcatttgcgggagatgccctcgagtatgcatcaactgtcgcaacgatagtggagactctgaaatttgtagttagcaggttagaagcacttgaaaatagggtggcggagctcaccaaatttgtctctcccattcagcaaatcaaagcagacatgcagattgtaaagacatcctgcgctgtcattgagggccaacttgccacagtgcaaatattggagccgggccactcatcgattcgctcacttgaggaaatgaagcaatacaccaagccaggaattgtcgtccaaacagggatgactcaagacataagtgccgtcatgagggacggcacgatcgtaaaagatgctcttgcccgcccagttaatccggacaagtggtcagcaacaatcaatgctcaatcaacaacaacaaaggtaacccaagaagatataaagacagtgtatacactattggacaatttcggcatcactggcccaaaaagagcgaaaatcgaggcggaattggctaatgtcagtgaccgggacgcactagtaaggattaagaaacgtgttatgaatgcataa

>KF267717.1 isolate mallard/Jilin/127/2011
atggacttctccaatgaccaagagattgcagaattacttgagttgagttcggatgtgataaagagcatccaacatgccgagacccagccagcacacactgttggcaaatcagccattcggaaaggaaatacatccgaactgcgagcagcctgggaagccgagacacaaccagcccaaataggaaacaagtccgaggaacactcagagcaaaccgcccgggatcccgacagtaagggcaacacggaaaactcgcaaccacgacccaatgcagaagagacgccccaaccagaaagccacgacaggcaagtcgccgctccacccccagacaccacaattggggtcaacgggaccaatgggcttgaagctgctctaaaaaagctagaaaaacaagggaaaggtcccgggaaaggccaagtggatcgcaacacccctcagagagatccaaccactgcctcgggttcaaaaaaggggaaagggggcgagctaaggagcaatgccctccatcagggttacccacaggggaccaacttaatcctgcccactcagaagccctcccatgccagactggcgcagcaagcatcacaggagataactcgccatgcgctgcaaccccaggactccggcggcatagaagggaattctccatttcctggagacacggccagtgcatcctggctgagtggtgcaacccagtctgtgcacctgtcacacctgaacccagagcattcaaatgcacttgcgggagatgccctcgagtatgcatcaactgtcgcaacgatagtggagactctgaaatttgtagtgagcaggttagaagcacttgaaaatagggtggcagagctcaccaaatttgtctctcccattcagcaaatcaaagcagacatgcagattgtaaagacatcctgtgctgtcattgagggccaacttgccacagtgcaaatattggagccgggccactcatcaattcgctcccttgaggaaatgaagcaatacaccaagccaggaattgtcgtccagacaggggtgactcaagacataagtgccgtcatgagggacggcacgattgtaaaagatgctcttgcccgcccagtcaatccggacaagtggtcagcaacaatcaatgctcaatcaacaacaacaagggtaacccaggaagatataaagacagtgtatacactattggacaatttcggcatcactggtccaaaaagagcgaaaatcgaggcggaattggctaatgtcagtgaccgggacgcactagtaaggattaagaaacgtgttatgaatgcataa

>KT962980.1 isolate teal/Novosibirsk region/455/2009
atggacttctccaatgaccaggagattgcagaattactcgagttgagttcggatgtgataaagagcatccaacatgccgagacccagccagcacacactgttggcaaatctgccattcggaaaggaaatacatcagaactgcgagcagcctgggaagccgagacacaaccagcccaaacaggaaacaagcccgaggaacactcagagcaaactgcccgggatcccgacagcaagggcaacacggaaaacccgcaaccgcgatccaatgcagaggagacaccccaaccagaaagccacgacaggcaagtcgttgctccacccccggacaccacaataggggtcaacgggaccaatgggcttgaagctgctctaaaaaagctagaaaaacaagggaaaggtcccgggaaaggccaagtggatcgcaacacccctcagagagatccaaccactgcctcgggttcaaaaaaggggaaaaggggcgagccagggagcaatgccctccatcagggttacccacaggggaccaacccaatcctgcccactcagaagccctcccatgccagactggcgcagcaagcatcacaggagataactcgccatgcgctgcaaccccaggactccggcggcatagaagggaattctccatttcctggagacacggccagtgcatcctggctgagtggtgcaacccagtctgtgcacctgtcacacctgaacccagagcattcaaatgcacttgcgggagatgccctcgagtatgcatcaactgtcgcaacgatagtggagactctgaaatttgtagtgagcaggttagaagcacttgaaaatagggtggcagagctcaccaaattcgtctctcccattcagcaaatcaaagcagacatgcagattgtaaagacatcctgcgctgtcattgagggccaacttgccacagtgcaaatattggagccgggccactcatcaattcgctcacttgaggaaatgaagcaatacaccaagccaggaattgtcgtccagacaggggtgactcaagacataagtgccgtcatgagggacggcacgatcgtaaaggatgctcttgcccgcccagtcaatccggacaagtggtcagcaacaatcaatgctcaatcaacaacaacaaaggtaacccaggaagatataaagacagtgtatacactattggataattttggcatcactggtccaaaaagagcgaaaatcgaggcggaattggctaatgtcagtgaccgggacgcactagtaaggattaagaaacgtgtcatgaatgcataa

>EF569970.1 strain APMV-6/Goose/FarEast/4440/2003
atggacttctccaatgaccaggagattgcagaattactcgagctgagttcggatgtgataaagagcatccaacatgccgagacccagccagcacacactgtcggcaaatctgccattcggaaaggaaatacatccgagctgcgagcagcctgggaagccgagacacaaccaacccaaacagaaaacaagtctgaggaacacccagagcaaactgcccgggatcccgacagcaagggcaacacaggaaattcgcaaccacgatccaacgcagaggagacaccccaatcagaaagtcacgacaggcaagtcgctgctccacccccagacaccacaataggggttaacgggaccaatgggcttgaagctgctctaaaaaagctagaaaaacaagggaaaggtcccgggaaaggccaagtggatcgcaacacccctcagagagatccaaccactgcctcgggttcaaaaaaggggaaagggggcgagccaaggagcaatgccctccatcagggttacccacaggggaccaacttgatcctgcccactcagaggccctctcatgccagactggcgcagcaagcatcacaggagataactcgccatgcgctgcaaccccaggactccggcggcatagaagggaattctccatttcttggagacacggccagtgcatcctggccgagtggtgcaacccagtctgtgcacctgtcacacctgaacccagagcattcaaatgcatttgcgggagatgccctcgagtatgcatcaactgtcgcaacgatagtggagactctgaaatttgtagttagcaggttagaagcacttgaaaatagggtggcggagctcaccaaatttgtctctcccattcagcaaatcaaagcagacatgcagattgtaaagacatcctgcgctgtcattgagggccaacttgccacagtgcaaatattggagccgggccactcatcgattcgctcacttgaggagatgaagcaatacaccaagccaggaattgtcgtccaaacagggatgactcaagacataagcgccgtcatgagggacggcacgatcgtaaaagatgctcttgctcgcccagttaatccggacaagtggtcagcaacaatcaatgctcaatcaacaacaatgaaggtaacccaagaagatataaagacggtgtatacactattggacaattttggcatcactggcccaaaaagagcgaaaattgaggcggaattggctaatgtcagtgaccgggacgcactagtaaggattaagaaacgtgttatgaatgcataa

>FJ231524.1 APMV-7/dove/Tennessee/4/75
atggaattcagtaatgatgccgaggttgccgcgctcctggatcttggagatagcatcattcagggcattcagcatgcaacaatggctgatccgggaacactagggaagtcagctattcctgcaggtaataccaaacgcttagagaaattatgggagaaagaatctgttcctaatcatgataatatgattcactcttccatgagtgcagaacctataagcggggaactacctgaggaaaacgctaaaactgaaccaacagggactcaagaaatgccagaacaaattcaaaagaatgacaatctccaacctgcatccatcgataacatattgagcagcattaatgcattagagtcaaaacaggttaaaaaagggttagtgctatcgccccaatcactgaaaggtgtgtcccccttaatcaagaaccaggatctgaagaacaccatgcaggacctggaaaccaaacccaaggctgtaacgactgtaaatccattagcaaaccgacaagtgtcacctggaagcctggtcatagacgagagtattcctttgcttggagtgcaggaacaaacaaatttattgtctcctcgtggtgtaacccaacttgcgccccaatcagaccctatcctacagtcgaacgatgcaggtgcgggaattgcccaaaattctgccctggatgtcaatcagctctgggatgtaatcaatcagcaacacaagatgctgataaacctacaaaatcaagtaacaaagatcactgagctggttgctttaattccaattcttcgaagtgatattcaggctgtaaagggaagttgcgcattattagaagcacagctagcatctataagaatactagatcctgggaacatcggggtatcttcattagatgatcttaaaacagcagggaaacaaagtgtagttattaatcaagggagctatactgatgcaaaggatctgatggttgggggaggattgattcttgatgaacttgctagacctactaaattagtcaatccaaagccacaacaatcttccaaaatattggatcaggcagaaattgaaagtgtcaaggccctaatccatacctacactcacgatgataagaagcggaacaaattcttaactgcacttgacaaggtgacaacccaggatcagctaactcgcatcaagcagcaagtattaaatcaatag

>FJ215863.2 strain goose/Delaware/1053/76
atggatttcgccaatgatgaagaaattgcagaacttttgaatctcagcaccaatgtaatcaaggagattcagaaatccgaactcaagcctccccaaaccaccggacgaccacctgtcagtcaagggaacacaagaaatctaactgatctatgggaaaaagagactgcaagtcagaccaagacaccggcccaatctccacaaaccacacaagttcagtctgatgaaaatgaggagggagaaatcaagtccgagtcaattgatggccacatcagaggaactgttaatcaatcagagcaagtcccagaacaaaaccagagcagatcttcaccaggtgatgatctcgacagagctctcaacaagcttgaagggagaatcaattcaatcagctcaatggacaaagaaattaaaaagggccctcgcatccagaatctccctgggtcccaggcggcaactcaacaggcgacccacccattggcaggggacaccccgaacatgcaagcacagacaaaagccctggcgaagccacatcaagaggcaatcaatcctggcaaccaggacacaggagagagtattcatttaccaccttccatggcaccaccagagtcattagttggtgcaatccgcaatgcaccccaattcgtgccagaccaatctatgacgaatgtagatgcggggagtgtccaactacatgcatcatgtgcagagatgataagtagaatgtttgtagaagttatatccaagcttgataaactcgagtcgagactgaatgatatagcaaaagttgtgaacaccaccccccttattaggaatgatattaaccaacttaaggccacaaccgcactgatgtccaaccaaattgcttccatacaaattcttgacccagggaatgcaggggtgaggtccctctctgaaatgaaatctgtgacgaagaaagctgctgttgtaattgcagggtttggagacgacccaactcaaattattgaagaaggcattatggccaaagatgctcttggaaaacctgtgcctccaacatctgttatctcagctaaagctcagacttcttccggtgtgagtaagggtgaaatagaaggattgattgcattggtggaaacattagttgacaatgacaagaaggcagcaaaactgattaaaatgattgatcaagttaaatcccacgccgattacgcccgagtcaagcaggcaatatataatgcgtaa

>MF448515.1 strain APMV-8/Little stint/Kazakhstan/14/2013
atggacttcaccaatgatgaagaaattgcagaacttctgaacctcagcaccactgtaatcaaggagattcagaaatctgaactcaagcctccccaaaccactggacgaccacctgtcagtcaagggaacacaagaaatctaactgatctatgggaaaaggagactacaagtcagaccaaaacatcggctcaatctccacaaaccacacaagttcagtccgatggaaatgagggggaagaaatcaaatcagagtcaattgatggccacatcagtggaactgttaatcaattagagcaagtcccagaacaaaaccagagcagatcttcaccaggtgatgatctcgacagagctctcaacaagcttgaagggagaatcaactcaatcagctcaatggataaagaaattaaaaagggccctcgcatccagaatctccctgggtcccaagcagcaactcaacaggcgacccacccattggcaggggacaccccgaacatgcaagcacggacaaaacccctgaccaagccacatcaagaggcaatcaattctggcaaccaggacacaggagagaatattcatttaccaccttccatggcaccaccagagtcattagctggtgcaatccgcaatgtaccccaattcgtgccagaccaatctatgacgaatgtagatgcggggagtgtccaactacatgcatcatgtgcagagatgataagtagaatgtttgtagaagttatatctaagcttgataaactcgagtcgagactgaatgatatagcaaaagttgtaaacaccaccccccttatcaggaatgatattaaccagcttaaggccacaaccgcactgatgtccaaccaacttgcttccatacaaattcttgacccagggaatgcaggggtgaggtccctctctgaaatgaaatctgtgacgaagaaagctgctgttgtaattgcaggatttggagacgacccaactcaaattattgaagaaggtgttatggccaaagatgctcttggaaaacctgtgcctccaacatctgttatcgcagctaaagctcagacttcttccggtgtgagtaagggtgaaatagaaggattgattgcattggtggaaacattagttgacaatgacaagaaggcagcgaaactgattaaaatgattgatcaagttaaatcccacgccgattacgcccgagtcaagcaggcaatatataatgcataa

>JX901129.1 strain APMV-8/pintail/Wakuya/20/78
atggacttcgccaatgatgaagaaattgcagaacttctgaacctcagcaccactgtaatcaaggagattcagaaatctgaactcaagcctccccaaaccactgggcgaccacctgtcagtcaagggaacacaagaaatctaactgatctatgggaaaaggagactgcaagtcagaacaagacatcggctcaatctccacaaaccacacaagttcagtctgatggaaatgaggaggaagaaatcaaatcagagtcaattgatggccacatcagtggaactgttaatcaattagagcaagtcccagaacaaaaccagagcagatcttcaccaggtgatgatctcgacagagctctcaacaagcttgaagggagaatcaactcaatcagctcaatggataaagaaattaaaaagggccctcgcatccagaatctccctgggtcccaagcagcaactcaacaggcgacccacccattggcaggggacaccccgaacatgcaagcacggacaaaacccctgaccaagccacatcaagaggcaatcaatcctggcaaccaggacacaggagagaatattcatttaccaccttccatggcaccaccagagtcattagttggtgcaatccgcaatgtaccccaattcgtgccagaccaatctatgacgaatgtagatgcggggagtgtccaactacatgcatcatgtgcagagatgataagtagaatgtttgtagaagttatatctaagcttgataaactcgagtcgagactgaatgatatagcaaaagttgtaaacaccaccccccttatcaggaatgatattaaccaacttaaggccacaactgcactgatgtccaaccaaattgcttccatacaaattcttgacccagggaatgcaggggtgaggtccctctctgaaatgagatctgtgacgaagaaagctgctgttgtaattgcaggatttggagacgacccaactcaaattattgaagaaggtatcatggccaaagatgctcttggaaaacctgtgcctccaacatctgttatcgcagccaaagctcagacttcttccggtgtgagtaagggtgaaatagaaggattgattgcattggtggaaacattagttgacaatgacaagaaggcagcgaaactgattaaaatgattgatcaagttaaatcccacgccgattacgcccgagtcaagcaggcaatatataatgcataa

>MF448514.1 APMV-8/whooper swan/Kazakhstan/95/2013
atggacttcgccaatgatgaagaaattgcagaacttctgaacctcagcaccactgtaatcaaggagattcagaaatctgaactcaagcctccccaaaccactggacgaccacctgtcagtcaagggaacacaagaaatctaactgatctatgggaaaaggagactacaagtcagactaaaacatcggctcaatctccacaaaccacacaagttcagtccgatggaaatgagggggaagaaatcaaatcagagtcaattgatggccacatcagtggaactgttaatcaattagagcaagtcccagaacaaaaccagagcagatcttcaccaggtgatgatctcgacagagctctcaacaagcttgaagggagaatcaactcaatcagctcaatggataaagaaattaaaaagggccctcgcatccagaatctccctgggtcccaagcagcaactcaacaggcgacccacccattggcaggggacaccccgaacatgcaagcacggacaaaacccctgaccaagccacatcaagaggcaatcaattctggcaaccaggacacaggagagaatattcatttaccaccttccatggcaccaccagagtcattagctggtgcaatccgcaatgtaccccaattcgtgccagaccaatctatgacgaatgtagatgcggggagtgtccaactacatgcatcatgtgcagagatgataagtagaatgtttgtagaagttatatctaagcttgataaactcgagtcgagactgaatgatatagcaaaagttgtaaacaccaccccccttatcaggaatgatattaaccagcttaaggccacaaccgcactgatgtccaaccaacttgcttccatacaaattcttgacccagggaatgcaggggtgaggtctctctctgaaatgaaatctgtgacgaagaaagctgctgttgtaattgcaggatttggagacgacccaactcaaattattgaagaaggtgttatggccaaagatgctcttggaaaacctgtgcctccaacatctgttatcgcagctaaagctcagacttcttccggtgtgagtaagggtgaaatagaaggattgattgcattggtggaaacattagttgacaatgacaagaaggcagcgaaactgattaaaatgattgatcaagttaaatcccacgccgattacgcccgagtcaagcaggcaatatataatgcataa

>EU910942.1 strain duck/New York/22/1978
atggcatccttcacagacgacgagatatcagatctgatggaacaaagtggtcttgtaatagatgagatcatgacatcccaagggatgcctaaagagaccctagggcgaagtgcaatcccaccagggaaaactcaggccctaactgatgcctgggagaaacacaacaagtcacagagatccaatgcggatcacagcaccggatcaaataacaaaactgatgtcaacacaccccacaatgctgagccgccacaatccaccggcgatccctccgcatctccagaaatggacggcgacacaaccccactcccaaagcaggaaaccgccgaaaagcacccctgcaaagaaggggccactggagggctgctggatatgcttgaccggattgctgccaagcaggatagagctaaaaaagggctcaatccgagatcacaagacacgggcaccctgcactcaggccaattccctacgcagacgcaagacccgacatcccgccgatcaaccaactcatcgggacacagcatggagtccagaacgcccgcccagctgccaatcccgaggagagacgacagcccgcatcaggtaagaagagaggaggagggcatcgcagagaacacagcatggtctggaatgcaaacgggattgtcaccatcagctggtgcaacccagtttgctctccagtcacctacgaaccaagagaattcacatgttcatgcgggagctgccctacagaatgccgactttgtgcaggctctcatagggatattagaaagcattcagcagagagtgagtaaaatggaatatcagatggatttagtcctgcgtcacctgtctagtatgccagccattcgaaatgacattcaacaagttaagaccgctatggcagtgcttgaggccaacattgggatgatgaaaatccttgaccctggatcagcacatatttcttcgctcaatgatcttcgagcagttgcaaggtatcatccagtccttgtagcaggccccggtgaccccaataaaacaattgctgatgataaaaccatcactgtcaatcggctctcccagccggtaactgatcagcgcagcttggtaagagaactcacacccccttccggtgatttcgaggcagaaaaatgcgcaatcaaggcgttattagctgcgagaccactacatccatcggctgcaaaacgaatgtctgataggttagatgcagccaagacatgtgaagaattgaggaaggtgaagagacagattctgaataactga

>HM755886.2 APMV-10/penguin/Falkland_Islands/323/2007
atggatttcagcaatgatgatgagatcgctgagctgctcaatctaagctcctctgtgatcaaggagattcagcgtgctgaagtcaaagggccacagacactggggcaaccacaagtggctcccggcaatacaagccatttgaaggagttatgggagaaagaaagtggcacccagaccaagccagaagccaagtcaggcagtgatgagcacaatgcactgccggaggatgttcaagggccgcccaaaacgacagatgaacaggacaagggaccaactgccagagccgaggcgtcagtcaacaccagccttgctcaccctgacaatgacgcgccatcggatcttgacaaagcgttgtcaaagctggaaaaaaagagagaagctgaactgaatgcagacaagtctcttaaaaagggcactggaggagagctccgatatcaagagcaaccagagaaggggaaaaccgccccgagggccaaagtcacgaagcggaaggccaatcagccggccgcaccaatgaagaacgatgcctccgaatcacgaccacaacagctcccggacacagaagggagtattccatcatcaatgagcatggatcaactctggtggaaagctggtgcaacccaaactgcaccccaatccgagcttatcccagaagagaaaaatgcatctgcaggaggtgcccaactacctgtatcctctgtagagatgataatgaccatgctcaaagacatcgtgactagagtcagcagagtagaggaccggttgagtgacataagcagaaatgctgcattgttccctctggtcagaaatgatatcaaccagttgaaggcaactactgctcttatgtccacccaattggcatcaatccaagtcttagaccctgggaatgcaggctacaagtctttatcggaaatgaaacaagcctcaaagcaagctgtagtcatacaggccggatacggtgaccttgaatcagttccatacgaacaggggatcatggcaaaggatgaactggccagaccaatccccttacatcaaagacgagatgcaaacaaccctatcaaggcagaaattgacgctgcagacatcgattctctcaaggctctaattgagagtctaattgagaatgacaaaaagaaacagaaactgtataaccagcttgacaaaatccgtacaaaatcagattacatgaggctcaaacagcaaatttacaactcctaa

>HM147142.3 penguin/Falkland Islands/324/2007
atggatttcagcaatgatgatgagatcgctgagctgctcaatctaagctcctctgtgatcaaggagattcagcgtgctgaagtcaaagggccacagacactggggcaaccacaagtggctcccggcaatacaagccatttgaaggagttatgggagaaagaaagtggcacccagaccaagccagaagccaagtcaggcagtgatgagcacaatgcactgccggaggatgttcaagggccgcccaaaacgacagatgaacaggacaagggaccaactgccagagccgaggcgtcagtcaacaccagccttgctcaccctgacaatgacgcgccatcggatcttgacaaagcgttgtcaaagctggaaaaaaagagagaagctgaactgaatgcagacaagtctcttaaaaagggcactggaggagagctccgatatcaagagcaaccagagaaggggaaaaccgccccgagggccaaagtcacgaagcggaaggccaatcagccggccgcaccaatgaagaacgatgcctccgaatcacgaccacaacagctcccggacacagaagggagtattccatcatcaatgagcatggatcaactctggtggaaagctggtgcaacccaaactgcaccccaatccgagcttatcccagaagagaaaaatgcatctgcaggaggtgcccaactacctgtatcctctgtagagatgataatgaccatgctcaaagacatcgtgactagagtcagcagagtagaggaccggttgagtgacataagcagaaatgctgcattgttccctctggtcagaaatgatatcaaccagttgaaggcaactactgctcttatgtccacccaattggcatcaatccaagtcttagaccctgggaatgcaggctacaagtctttatcggaaatgaaacaagcctcaaagcaagctgtagtcatacaggccggatacggtgaccttgaatcagttccatacgaacaggggatcatggcaaaggatgaactggccagaccaatccccttacatcaaagacgagatgcaaacaaccctatcaaggcagaaattgacgctgcagacatcgattctctcaaggctctaattgagagtctaattgagaatgacaaaaagaaacagaaactgtataaccagcttgacaaaatccgtacaaaatcagattacatgaggctcaaacagcaaatttacaactcctaa

>HM755887.2 APMV-10/Penguin/Falkland Islands/437/2007
atggatttcagcaatgatgatgagatcgctgagctgctcaatctaagctcctctgttatcaaggagattcagcgtgctgaagtcaaagggccacagacactggggcaaccacaagtggctcccggcaatacaagccatttgaaggagttatgggagaaggaaagtggcacccaggccaagccagacgccaagtcaggcagtgatgagcacaatgcactgccggaggatgttcaagggccgcccaaaacgacagatgaacaggacaagggaccaaccgccagagtcgaggcgtcagtcaacaccagccttgctcaccctgacaatgacgcgccatcggatcttgacaaagcgttgtcaaagctggagaaaaagagagaagctgaactgaatgcagacaagtctcttaaaaagggcactggaggagagctccgatatcaagagcaaccagagaaggggaaaaccgccccgagggccaaagtcacgaagcggaaggccaatcagccggccgcaccaatgaagaacgatgcctccgaatcacgaccacaacagctcccggacacagaagggagtattccatcatcaatgagcatggatcaactctggtggaaagctggtgcaacccaaactgcaccccaatcagagcttatcccagaagagaaaaatgcatctgcaggaggtgcccaactacctgtatcctctgtagagatgataatgaccatgctcaaagacatcgtgactagagtcagcagagtagaggaccggttgagtgacataagcagaaatgctgcattgttccctctggtcagaaatgatatcaaccagttgaaggcaactactgctcttatgtccacccaattggcatcaatccaagtcttagaccctgggaatgcaggctacaagtctttatcggaaatgaaacaagcctcaaagcaagctgtagtcatacaggccggatatggtgaccttgaatcagttccatacgaacaggggatcatggcaaaggatgaactggccagaccaatccccttacatcaaagacgagatgcaaacaaccctatcaaggcagaaattgacgctgcagacatcgattctctcaaggctctaattgagagtctaattgagaatgacaaaaagaaacagaaactgtataaccagcttgacaaaatccgtacaaaatcagattacatgaggctcaaacagcaaatttacaactcctaa

>HM755888.2 APMV-10/Penguin/Falkland Islands/539/2007
atggatttcagcaatgatgatgagatcgctgagctgctcaatctaagctcctctgttatcaaggagattcagcgtgctgaagtcaaagggccacagacactggggcaaccacaagtggctcccggcaatacaagccatttgaaggagttatgggagaaggaaagtggcacccaggccaagccagacgccaagtcaggcagtgatgagcacaatgcactgccggaggatgttcaagggccgcccaaaacgacagatgaacaggacaagggaccaaccgccagagtcgaggcgtcagtcaacaccagccttgctcaccctgacaatgacgcgccatcggatcttgacaaagcgttgtcaaagctggagaaaaagagagaagctgaactgaatgcagacaagtctcttaaaaagggcactggaggagagctccgatatcaagagcaaccagagaaggggaaaaccgccccgagggccaaagtcacgaagcggaaggccaatcagccggccgcaccaatgaagaacgatgcctccgaatcacgaccacaacagctcccggacacagaagggagtattccatcatcaatgagcatggatcaactctggtggaaagctggtgcaacccaaactgcaccccaatcagagcttatcccagaagagaaaaatgcatctgcaggaggtgcccaactacctgtatcctctgtagagatgataatgaccatgctcaaagacatcgtgactagagtcagcagagtagaggaccggttgagtgacataagcagaaatgctgcattgttccctctggtcagaaatgatatcaaccagttgaaggcaactactgctcttatgtccacccaattggcatcaatccaagtcttagaccctgggaatgcaggctacaagtctttatcggaaatgaaacaagcctcaaagcaagctgtagtcatacaggccggatatggtgaccttgaatcagttccatacgaacaggggatcatggcaaaggatgaactggccagaccaatccccttacatcaaagacgagatgcaaacaaccctatcaaggcagaaattgacgctgcagacatcgattctctcaaggctctaattgagagtctaattgagaatgacaaaaagaaacagaaactgtataaccagcttgacaaaatccgtacaaaatcagattacatgaggctcaaacagcaaatttacaactcctaa

>JQ886184.1 isolate common_snipe/France/100212/2010
atgcgggcgaaagggattggttcacgtgacccacccaggcattggcatttcatcatggattttactaatgatgaagagatttcagatctcctaaatcaaagtgagcgggtgataacggagatacaacgtgcctcccaacaacccaaatccactgtcggcaaatctgcgattccccgtggaaatacctccaatttaactcaggcatgggaatcagaatcatccagcactgccgaaatgggaccgatcagctcactgtccacagccaagaacgccaattccgagcccacacttaagtctgggacagcacaaccagagggacatcaaagtcagaatccatcatctctccctcatatagacgacaccatcacaaaagaacaacccattgatgagtcagttatcaaatcacaaataaaagaaggtgcaattgggacccaacttgacaggttccttgataaaactgcttcacgaatgaaagcagaatcaggttttaagaagggggggtcgatcagtactcaacggaatcaggagaagagcagatcgaacctgacaccgatgccggctatgactccgaccactccagggcatcaagaggttcagccagtgtccaataccgtacaccagtctggactatcaatcaacacgactcaatcattaaatcactccccggaattggaagagtggggcatcggagagaatatatcctccgcagtgaagggaaccaatatattgttgaatcctggtgcaacccaaaatgtgcacccatcagggcaaacccaattagagaacaatgcaggtgtggttactgccccagagcatgtaccatgtgttacccctgatcatgatcttcttctaacgatattacaaaaattggataaaatagaagagcgattatctgatgtcatgaagctgacagcacaaataccaggtattaaaaatgatgtgatgcagttaaaggcaactactggtctactcagcacacaaatggcctccatcatggttcttgacccaggacatgcttcaatttcctcactaagtgaaatgaaaagacaaattcagcctagggtagtcgtccaaacagggataggcgacccatccccttatgtgagtgatcagggagtggctcgtttagatgaacttgcacgtccaatgagggacccacaatcaaacacaaccagtaaagaaccagaagcacgtattgttgatcatgataaagaagcagttcgggcactcattgacacagtagggttgcctgacaacaagagagataggttcataaaactgttagaaaagaccactaccaaggaaggattaaaacgactcaagacacagataatgaactcctaa

>KC333050.1 isolate Wigeon/Italy/3920_1/2005
atggcgaccttcacggatcaggaaatcgacgaaatattatcatctagtggtgctgtcatcgaagaaatcattactgcagaaggcaaacccaaggagacggtcgggcgcggatccatccctcaggatgccgccaagaaaaagataaaggcatgggagatccacaacacaaaagaccaaaagccagactccaccaccgccgcaagcaccgggaaagacgcacgcaacgaacaggacggcaaagccaagcaaaagaatacagaaaagtcagaggacagctcgcaagacaagacgccttcgaccgaccccggagacaacatccaggagcctgaccgcaacactgaccagatctctaccccatcagcaagtcttttgaccatgcttgataagatagccaacagggctgccatcaaggggctacaacatcctgagcaaccaaaccaaatcaacgtgacaccgactaaaaaagggatcatggcgggcaactcagctgcaaagaaagaaacagtggaccaagctcttcatcaggggctgtcatccgggacgggttcaggcctggtcataggagagaacactccatctcatgggagaaagagggcatcatatctctcggatggtgcaatccgatctgtgccccggtcactgcagaaccccgaaaattccagtgtagatgcggagagtgccccccaacttgccgactttgtgcacgcgacgctcgggatgatggagatgataacgcagagaatggcaaagatagaatatagtcttgatttagtattgaagcatgcttctgctgtcccaataataaagaatgacctgcagcaaataaagacaactttggcagtccttgaaggcaacataggtatgatgaaaataatggatccaggtaatgccaccatctcgtcgcttaatgatttacgtgccacaactcagcttagacctgtcctagtggcaggccctggcgatcctgctccgtacatacaaaatgatgggagtctagctatgaaccagttggcccagccagttagagacagagtcaacctggtgaaaagccttactcctccaggaccagatcttgcaactgaaaaagaaacagtgagagctctcatcaattctcgtccaatgcatccaaattccgccaagcgccttattgagaagcttgaaacagcttccaacattgacgatattaagaaagtaaagcgtctggcactcaatggataa

>KU646513.1 goose/Kazakhstan/5751/2013
atggctgcatttacagatgaagaaatagacaacatcctttcatctagcgggatcgtgatagatgaaataattactgcagaaggaccatcaagtgggacagtggggaaaagctccattcctcataatgccacaagaaacaaagttgctgcatgggaagctcatctagcgaaacaacaaacacccacagatgatgagaaaggggatcagggctcaaccgggggaagcctccgcgagaacgctgagccaggagccagtattgatccccagtccagcaccggcaacaatccggaggacaatgctgattcaccaactctagaaaatgccagagcgccgtccgacggtttacttaacatgcttgataaaattgcatccagggcagctgagaagagtcagtcaaaagaagcacaggcatcgtacaatgagaacccaacaactaaaaaagggcagatgatagctggcaaggggaatcaagttcaggctgggacaaaaaagaaaattccaaaatcgggatccccccaaagtggcgaccgggacacaggagagagcactcaatatcatggagcacagaagggatcgtcaccacaagctggtgcaacccagactgtgcacccatcacatcaacaccccagcagttcgcctgtagatgcggcaaatgccctaaactttgcagactttgctcacgcgatgttagggatgatggagagcatgaatcacaggatgagtaaacttgaatactcaatagagttgattttaaagcatgtgtcatgctgtccgctaattaggactgacatacaacaattgaagactgctgtagcagtaatggaagggaatataagtatgatgaaactaatggatcctgggaatgctaatatatcatcccttaacgatttgcggaaggtttcgcaactcaggcctgtgctgattgctggtcctggagatccgtctccatatgttgccaatgacggaagcattgcagttaaccaattatcccaacctgtcacgaacagagatgaacttgttaaaacacttgttcctcaagctcctgacttgatggtagaaaaggagtcggttggagcattgataaaatcaagaccgatgcatcctgcagctgcaaaacgactgctagataagcttgcatctgctaccacaatagatgatatcaagaaagtaaaacggcttgcactcaatggctaa

>KX119151.2 isolate white-fronted goose/Ukraine/Askania-Nova/48-15-02/2011
atggctgcatttacagatgaagaaatagacaacatcctttcatctagcgggatcgtgatagacgaaataattactgcagagggaccatcaagtgggacagtggggaagagctccattcctcataatgctacaagaaacaaagttgccgcatgggaagctcatctagcgaaacaacaaacacccacagatgatgagaaaggggatcagggttcaactgggaaaagcccccgtgaggacgctgagcccggagccagtattgatccccagtccagtaccggtaataatccggaggataatgctgattcaccgactctagaaaatgccagagcaccgtccgacggtttacttaacatgcttgacaaaattgcatccagggcagccgagaagagtcagtcaaaagaagcacaggcatcatacaatgagaacccaacaactaaaaaagggcagatgatagctggcaaggggaatcaagttcaggctgggacaaaaaagaaaattccaaaatcgggatccccccaaagtggcgaccgggacacaggagagagcactcaatatcatggagcacagaagggatcatcaccacaagctggtgcaacccagactgtgcacccatcacatcaacaccccagcagttcgcctgtagatgcggcaaatgccccaaactttgcagactttgctcacgcgatgttagggatgatggagagcatgaatcacaggatgagtaaacttgaatactcaatagagttgattttaaagcatgtgtcatgctgtccactaattaggactgacatacaacaattgaagactgctgtcgcagtaatggaagggaatataagtatgatgaaactaatggatcctgggaatgctaatatatcatcccttaacgatttgcggaaggtttcgcaactcaggcctgtgctgattgctggtcccggagatccgtctccatatgttgccaatgacggaagcattgcagttaatcaattatcccaacctgtcacgaacagagatgaacttgttaaagcacttgttcctcaagctcctgacttgatggtagagaaggagtcggttggagcattgataaaatcaagaccaatgcatcctgcagctgcaaaacgactgctagataagcttgcatctgctaccacaatagatgatatcaagaaagtgaaacggcttgcactcaatggctaa

>LC041132.1 goose/Shimane/67/2000
atggccgcatttacagatgaagaaatagacaacatcctttcatctagcgggatcgtgatagacgaaataattactgcagaaggaccaccaagtgggacagtggggaaaagctccattcctcataatgccacaagaaacaaagttgccgcatgggaagctcatctagcgaaacaacaaacatccacagatgatgagaaaggggatcagggctcaaccgggagaagccccagcgaggacgctgagccaggagccagtattgatccccagtccggcaccggtaacaatccggaggataatgctgattcaccgactctagaaaatgccagagcaccgtccgacggtttacttaacatgcttgacaaaattgcatccagggcagctgagaagagtcagtcaaaagaagcccaggcatcatacaatgagaacccaacaactaaaaaagggcagatgatagctggcaaggggaatcaagttcaggctgggacaaaaaagaaaattccaaaatcgggatccccccaaagtggcgaccgggacacaggagagagcactcaatatcatggagcacagaagggatcatcaccacaagctggtgcaacccagactgtgcacccatcacatcaacaccccagcagttcgcctgtagatgcggcaaatgccctaaattttgcagactttgctcacgcgatgttagggatgatggagagcatgaatcacaggatgagtaaacttgaatactcaatagagttgattttaaagcatgtgtcatgctgtccactaatcaggactgacatacaacaattgaagactgctgtcgcagtaatggaagggaatataagtatgatgaaactaatggatcctgggaatgctaatatatcatcccttaacgatttgcggaaggtttcgcaactcaggcctgtgctgattgctggtcctggagacccgtctccatatgttgccaatgacggaagcattgcagttaaccaattatcccaacctgtcacgaacagagatgaacttgttaaaacacttgttcctcaagctcctgacttgatggtaaagaaggagtcggttggagcactgataaaatcaagaccaatgcatcctgcagctgcaaaacgactgctagataagcttgcatctgctaccacaatagatgatatcaagaaagtgaaacggcttgcactcaatggctaa

>KX258200.1 isolate APMV14/duck/Japan/11OG0352/2011
atggacttctccgatgataatgagataacagaacttcttaacataagccttgacaccatcaataaaatccagcatgcagaggatataaagcccaaaacagtaggcaagtctgcgataaaacctgggaacaccaaagctctcaccaaagcatgggaggacgacagcaacaccaccagtgataacacccagaatgatgtcagaggaaacagctctgctgcatccaatgcacaacaatccaaggaggagtcaggacccgaaaccagaccagaaacggcaggtgtcgaggtgccatccgacccgaccaagagcagcccggatcaggcagagacagggtggtctagaggctccaacctagacaaaacgcttgaaaatcttgaaaaagcaacatcaaacagggtaagcgaccaaacccaaaaggttttaaaaggggccggtggccagggacccactcctcaggagaccaagatgaacaatgggaggaaggcacaaaaaacgacctctggcccggctgtcaacatcagaacccagcccaacgcaggactggactctgggcgccaggacatcggagagaatactcaattgattggagccaatcaggcatctgggttcgagagtggtgcaatcccgaatgttctccaatcaccccaataccccgggtcttcacatgtgtctgcggtaaatgcccaagagtttgccaactttgcatcaacgattacagaaactttaagattccttgtggctcgcgtggagacagttgaaaatcggctaacagaactaacaaaactaatcatgccgatcatgtccattaagaatgacatcaattccattaaaacctcctgctctcttctggagggccagatggctatggtgcagatattagagcccggtagtgctcattactcgagtctcaatgaattacggcaagccactcaaaaacgagtattagtctcaaccgagcaactgcaccccaagcaggaaattttcagtgagggagtcatagtgaaagatgaagttggtagacctgtcagtgccaatactagacttggcgggaagaatacagcagcagacatgactcctgtaacaaccggagaaatcgaggcactcaactctatgctagacagttttggcatcactggaaagaagagagcacgacttgagtcccaaatcaattccatcaagacgagcgaggatgccaagagggttaaaagaatgatcatggcttcttaa

>KX932454.2 APMV-15/calidris_fuscicollis/Brazil/RS-1177/2012
atggaatttaaatcagatgaggaaatcaatgatctacttaatctcagttcttctgtaatcagtgaacttcaaagagctgagctaaagccgcctcagacactaggtaagcctcaagttccatcagggaacacaacttccctgatatctctgtgggaggctgagggtgcccccgagaacaagctcggaagaggcaacactgggacagccactgacactgaaggagaacaagaccaacaaattgtccaaactgaaatagagcaaacccacaccgaagacacttgtccaaaagaaatcccagtagacaacccaggaagcttcacgcaggagtcagacttagataagacacttaagaaacttgaacaacggaactcaaatctgctgaagaaaacggattcaccagatgcaggcacaacttttaaaaaggggggacaaatagctcccaaacatcaaccactaccctcgcaggtcatagaagggaacctccctcctcaggactgccgacaatcccgaccaagtcgcacagatgcatctcagagaccctctaccaccccaaaaggggctcatccacaactccaccctttccaggacatagaagagaatactcaatcagtaccactggatcatccattgaagttattagttggtgcaacccccgatgtgcaccaattcgagcaatcccaaggcgagaatggtgcacatgtgggaaatgtcctggagagtgcctcctttgccgagatgacattaagtgtcctaaatgaagtgctgattagagttgccaggatggaagaaaagatcaatgacatacttaaaaccaactctactattccgttgataagaaatgatatcagccaacttaaggcaacgacggctcttctaagcactcaaatggcatcagtgcaagtactagatcccgggaatgcaggattcaagtcattaagcgagatgaaggcagcatcaaagccagctattatagcaatctctggcccgggtgacatggatgcagtacccattcaagacaaattactagtcaaagacgtgttagggagacccatctcagcggagaggaacattcaggcaaaagagacaccagatagcgtaattactcagtcagacaaagatgcgatccagtctctaattgatacacttgtcgaagatacatctaaacaagccagactgaaggcacaactggagagagtgcaggataagccagggctactgaaactcaaacgattgatatataatgcgtaa

>KY511044.1 isolate APMV-15/WB/Kr/UPO216/2014
atggccacattcacggacgaggagatcgatgagctcttcgagacaagcggcactgtaatagagaacatcatcagtgctcagcctaacccggttgaaaccgtcgggaggagcgccatcccccaagggaaaaccaaagctctaagcctggcctgggaaaaatacgccaacacacctgaagctgataaacgggaggacacagacaaaggcccacacgcaagccaaccagtcccagaggtcccaaccacaggcactccaaacctggacaaccccagtggatctgagctcgatgcaggggagacgcctgtcgacccatcagaagggtgcatacggacaggtgcgagctccactctcctgtccatgctagacaagcttgggaccaagtcccctggaactaaaaaagggtcagagaatgctgccctgacaccagggaggagtcagatgatgtatcctgtggcaaccggagccacgcagctggttccagctctggagcagaagcaagtgaccggagcaatggttctgaaccccaatggaaaccgggacaccggagggagcacagcatcttctggaccccagaagggatcacttctctcagctggtgcaacccatcatgctccccgatcagacccgagcccgggcagtactcctgtatatgcgggaagtgtcccgctacctgccgactttgtacaactgatcatgactatgatggagacagtgacccagaagatgaatcggattgattatcaattagatctaattgttaagcaaacagcatcgataccccccttacgaactgaaatacagcagattaaaacttcccttgcagtgatggaggctaacttgggaatgatgaagatattagacccagggaatgcgcatatatcatctttaagtgatctccgtgcagcagctcgccaacatccagtgttgcttgctgggccaggagatccatcaccctacattgcacagtcaggtgaaatagctgtgaataagctcgcccaaccagtatctaatccgacagaagtagtgaaggctagtcaggcgccagtcccggatctcaacatagagaaagagactgttcgcgcgctgatcatgtcgagacccatgcaccctgcaagttcaagtaggctggttgctaaactcgagtgtgcgactaccattgaagaggtaagaaagattaaacgccttgctttgaatggttaa

>KY452442.1 Antarctic penguin virus A
atgacgagagcactattaataaaaaattacgggcagaagatcccctaccaagggacacacaaagcccaccgccccaccaccgccgcacccaccatggccaccttcactgacgaggagatcgaccagctatttgattcaagtaatagcatcattgactcaattattactgctcaggcagatcctccccaaacagtagggaaaagtgccatacctccagggatcacaaaagccaaaagggatgcatgggagaaagcgacagcttcccaatcaaccagccaggtagacaaccagccggtccctcccgatcaacaacagcattcccgtggtcaggctgacaatcagcagccgcatggcactgatgcaggctccctcgccaacaaaccgagtcaggcattcctctcaagcattgacaagcttgccaacaagcagtatgatgcgggcttaaaaaaggggtcaactacccttaccccgaatcaaaaccctcacctaggtacacaggggactcatccgactcaacctgtcatggagccccacacttccgacctggccacaggagggagttctcaatctcttgggggactgcaggggtcacaaccacctcatggtgcaaccccgcatgcacccctgttttacaacagcccactctctccgaatgcatttgcgggtgctgcccaagtgtctgcagactttgcctccgagatgaggcagatgctggagaccttaatggccaaggtgacaaagatggagtcaacaatagagggaataagtaaacaggtagctggtatagcacacattaggaatgacatacagcttgtgaaggtttctgtggccactatggagggcaccctgagtctagttaaaattatggatcctgggaatgcaaatgtatcttcattagctgagcttcgatcatctgcacgctcggttccgcttatcacagccggcgccggtgatcctaggacagcattgcttccggataattccctggcactcaataaactggggcaaccggtaaaggacccacgagatctgatcaccaaggtggtacctgaccccaaagacctgctcatggaaaaggaaaccttagctgcattgataaattcacgtgccatgcaacctgctgcctccaagagaatgttacaaagactggaggcctgcaacactatggatgaagttaagaagctacggaaggcgatacttaatagctaa

>KY452443.1 Antarctic penguin virus B
atggcaagcccaccaacagatcccgccagcccacaagccccgccgccagccgccaggatggccacattcaccgatgaggagatagaccagctgttcgacagcagcaacaccatcattgactccatcattacatcccagtccaaccctgtccagacggtagggaagagcgcgatcccagccggcataaccaaggcgaaaactgatgcatgggagaaagctatcagagaccagattgcagaatccgatgcagaacacaccaaggccagcacccccgaggctgggtccaaggacagcggcagcagcgaagcccaagcaacacaacagagccagaacccggtaacggagaaccagccaagcaaaaatcttcttgcctccatcgaccggctggcctctaagacatatgagcctggcttaaaaaaggggtcaacttccctgcttcagagtcaagaccaacagaacggttcaccgggtcccagaaatcctcttccccctcaaggaaacctcccttcaagccaggccaccggcgtgaattctccatatgctggggggattgcggcatcaccacaacatcgtggtgcaacccagcatgtaccccaatcactgagctccccaccatctctgagtgcatctgtggggactgccccaatatctgccgactctgtctccgagatgagacagatgctggaggccatcattgtaaggatgaataaaattgagtgcacactggatagcatcctaaaacagactgcaggggttgctgggatcaagaatgacctccagctagttaaggtgtctgtggcaacaattgaggggtcaataagcatgattaagctgatggaccctgggaatgctaacatttcttccttgactgagctgcgagcaagcagcaggcagactcctgtggctgtgtgcgggcgaggtcggccagaggattccctgctggctgatggctccatgggcattgacaaactgggccgccctgtcaaagatatgagggatcttgttactaagcctcctaatgatggtaaagacttaatgcttgagaaggaaactcttgctgctctaatcaagtcacgtcccatgcagcctgcagcagcaaagcgcctgcttgctcgcctagataattgcgcagggatggacgatataaagaagctcaagagggcagtccttaatagctaa

>KY452444.1 Antarctic penguin virus C
atggcatccttcaccgatgaggaaatcaatgagctctttgatgctagcgacataatcattgactccattataacaccgactcccaatgtcccatccacagtagggaagagtgccatcccaaaaggcaacacaagagtaaagactgatgcctgggaagcctaccaggcccagaaagatgagggcacacccaccccgaccaagaccaccagcccatcaggcacccctggaggtgctgcccccgcaagccaagacaccaccagtggctccatccagaccaccagctcgtcacagaatgtgacagagggaccctccaccggcttcctagcctcgattgacaagatggcggggaagaattatgatacccaccttaaaaaagggtcagataccctgagcccgaacaacggcctaccctccggtacccccaaaccccaaggaccactcacccagcctctaggacagggttcaaacctggacatcgcagggagcactcaatctcatggcaggatgggcgaattgcatctgtctcctggtgtaaccccaggtgttcccctgtcaccccaatgccagccctccatgagtgtagctgcggggcatgcccaagtatctgccgactatgcctccgagatgaggcaggtactggatgccataatgagcagactgagtagaatggagcaggccgtagacagcatccataaagggattgctgtgatacctaacatccggaatgatgtgcagcttatcaaaacaactgtggcaactatggaaggcaccctgagcatgatcaaactgatggacccagggaatgcaacgatctcttccctcaatgacttgcggaagtcagcagttagcacgccagtggtgataagcggccctggcgatcccgctccatatctacatgagtcacagtacatgggcctagacaaattggcacggccggtggatgacctccgcaaattgaccacgaagagtgagccgcaaggcaaggattttgtgactgagaaggaaacgatagcctcaatgattagggcaaagcccctccaagatgcaacaagcaagaggctcctgtcacgcctagaccaatgcaccaccatggaggagctcaagaagctgaaacgtggtgtccttaataactga

>MF033136.1 isolate APMV-20/gull/Kazakhstan/5976/2014
atggatttctcaaacgatgatgacattgcagagctcctcaatgtcagcagccaggtcataagagaaatccagcatgccgaaggcaaacccccccaaactgttgggtcagtcaaagtcagtcctggtaatacaaagacactcactgaactatgggaatctgaagcatcccagagccaggcagctggaccatccgacaaatcttcaggagaatccagcaatcaacccaatcctccacaaactaaccagacacacaatgaggaggacagcgctgagctggatacaataaccgcagcaacaacaacctgcaatgacaatgaagacactactcagcaaagtagtcagggcatcaaaagcaacatggggaaggacttggacagtgctcttgcaaaactagagaaaaaggcagcatccatcaaatctgataagcaggttttaaaagggggagaaaagatcaacagccaatctcggaatcccattgttccgagaggatcaatagcaggacaaactcaagtatccaatcactcccatcccataccaccgaaagcaccggtacagtccccagattatgttggcagcacaggcaaccaaagtgcagtgaatgtccatctggatcattctggattcctgggcaccgaagagagtatgcgttttccacaaataatggcctcacatacctcaccagctggtgtaacccagtctgctctccagtcagaacaaatccaagagtcgagcaatgcagatgcggctattgtccatcagtctgcatcctatgcagagacgattcttcatagtgattccatggtgctgggccggcttgcgaaaatcgatgagaaattatcagagattatgaagataataggaattataccatccataaagaatgatattaatcagctcaaagctacaactgcccttctcagcaaccaacttgcagctattcaaatattggacccagggaatgctcagtgtaaatcactgaatgagatgcgggctgcatcaaggagtgctactgttgttgtatcaggcccgggagaactatctccacagttagtgagcgataagattatatgtaaaaatgagctgggccaaccaattcccagagaggaatatagagccagtcaaccgaccaaatcatcgcccaatatggttacagatgctgaactagagagtttacaagcactcattgagacgctggtagaacccgggaaaaagagggataggctagtctcacagctcactaaagtcaagactaaagatgattggaatagacttaaacgcgcaatatacaattcataa

>MF594598.1 isolate Cheonsu1510
atggcgacattcaccgacgacgagatctctgatctcatggagcagagcgggttagtcatagatgagatcatgaccgcacaaggaaagcccaaagagactctagggaggagtgctatcccagcagggaaggcgcaaagtctcaccaatgcttgggagcggcacactcgacagtcggctgacaacaccgcccacacggagaacaccaggtcccgcagtgaagccccactcgacagccatggcggggactcggccgaaactgccaaccgcgaagccgggagcccccaagccggcacctcgcaagggagcgacatggcacccggaccgcaaggagcagaaccagagattcagcagggcgccaccagtggcctactagacatgctagacaagatcgcagccaagcaaactagggctaaaaaagggcaggtgttgaacgacagcaccccacagggtgggcgaggcaggacgactcccggccacccgggcgggacaccggaacaccaagggccaagtccgccccctcagggtccaactcaggtgtccaacaaggctccgcctccccccccgcaagggacaggccgagcgaccagtccaccaaccccagctccgcatcatcacaacccacgagaggcaagtcctcccacacaggcagaggaggggggcatcggagagagcacagcctggtctggggcccaggaggcctcctcacgatcagctggtgcaaccccatctgcacacccatcactgcggacccccgagagctacaatgcatctgcggcggctgccccctcatttgccgactttgcgcaggcagtgctagccggcctagaaaatatccaacacaggttgatgcgaatagaacatcaagtggacttgtctctgagacacgcagcgaacattcccgcgatgaggagtgacgttcagcagttgaagacagcaatggctgtcttcgaagccaatattggaatgatgaagattctagatcctggttcagcacatatttcatccctgaacgacctgagagctgtggctcgatcacatcctgtactgcttgcaggccctggcgacccttctaaggtcattgcggaggacgggagtctatccatcaacaggctagcccagccgaatccggaccaaagagcactggtgagagagctggcaccccctcaaggggatattgaggctgagcgttgtgcaatccgcgcattgattgatgcgcgacccatgcatcccaatgcatcgtctcggcttatctcacgccttgagcaggccaggaccagtgaggagcttaagaagcttaagcggctggttctcaacaactg
