# Supplementary material for: Molecular evolution and genetic variations of V and W proteins derived by RNA editing in Avian Paramyxoviruses
Source: Sci Rep. 2020 Jun 12;10:9532. doi: 10.1038/s41598-020-66252-x (PMC7293227; doi:10.1038/s41598-020-66252-x)
Supplement: Supplementary file 2 — Supplementary information S2 [file 41598_2020_66252_MOESM2_ESM.txt]

>KJ808820.1 isolate Pigeon/China/SD2012
MATFTDAEIEDILETSGAVIDSIITAQGKSVETVGKSAIPQGKTKAPITAREKHGSIQPS
AGQDTSDQQDRPDKQPSTPEQATPHNDLPAAPKEPLPTQAADNAGDTQLKTGASNSLLSM
LDKLSNKSSNAKKGAKVEPPGRPPSTSGPATRESVEPWKQPGRTAAPGQSRPWKPGHRRE
HSISWTMEGVTTISWCNPSCAPVRAEPRQYSCTCGSCPITCRLCAGDDVYDGGVITEGK

>FJ386394.2 isolate NDV03
MATFTDAEIDELFETSGTVIDNIITAQGKPAETVGRSAIPHGKTKALSAAWEKHGSIQPP
ASQDTPDRQDRSDKQPSTPEQATPHDSPPATSADQPRTQATDEAVDTQLRTGASNSLLLM
LDKLSNKSSNAKKGPMVEPRRGEPPTSDSTAGKSTQPRKQSGKTAEPSQGRPWKPGHRRE
HSISWTMGGVTTISWCNPSCSPIKAEPRQYPCICGSCPATCRLCASDDVYDGGNITESK

>GU187941.1 isolate NDV-2/chicken/Namakkal/Tamil Nadu
MATFTDAEIDDILETSGTVIDSIITAQGKSAETVGRSAIPQGKTKALSAAWEKHGSIQPP
ASQDTLDQQDRSDKQPSTPEQATPHNSSPATSTDQPLTQAAGEIGDAQLKTGASNSLLSM
LDKLSNKSSNAKKGPMVESPRRASSTTGPTAREPIEPREQSGKTAEPGQGRPWRPGHRRE
HSISWTMEGVTTISWCKPPCAPVRAEPRQYPCTCGSCPATCRLCACDDVYDGGIITEGK

>JQ015296.1 Chicken/China/SD04/2011
MATFTDAEIDDIFETSGTVIDSIITAQGKSAETVGRSAIPQGKTKGPSTAWEKHGSVQLH
ASQDAPDQQDRTEKQPSTPEQATPHNNPPITSTEPPPTQAASETSDTQLKTGASNSLLSM
LDKLSNKSSNAKKGPMVGSPRRASPISGPTTREPAEPWKQPGKTTAPGQGRPWKPGHRRE
HSISWTTEGVTTISWCNPSCAPVRAEPRQYSCTCGSCPATCRLCAGDDVYDGGIISEGK

>KX761866.1 isolate HN1007
MATFTDAEIDDLFETSGTVIDSIITAQGNPVETVGRSAIPQGKTKALSAAWEKHGSTQPP
AGQDTPDRMDRSDKQPSPPEQATTHNSPPATSTDQPPTQAAGEAGDTQLKTGASNSLLSM
LDKLSNKSSNAKKGPTVESPGRAPPTSDPAARESTEPRKQSGEIAKPGQGRLWRPGHRRE
HSISWTMEGVTTISWCNPSCSPVRAEPRQYSCICGSCPATCRLCAGDDVYDGGDITEGK

>KT445901.1 strain Komarov
MATFTDAEIDELFETSGTVIDNIITAQGKPAETVGRSAIPHGKTKALSAAWEKHGSIQPP
ASQDTPDRQDRSDKQPSTPEQATPHDSPPATSADQPPTQATDEAVDTQLRTGASNSLLLM
LDKLSNKSSNAKKGPMVEPPRGEPPTSDSTAGKSTQPRKQSGKTAEPSQGRPWKPGHRRE
HSISWTMGGVTTISWCNPSCSPIKAEPRQYPCICGSCPATCRLCASDDVYDGGNITESK

>AY562986.1 isolate anhinga/U.S.(Fl)/44083/93
MATFTDAEIDDILEISGTVIDSIITVQGKSAETLGKSAAPQGKTKAPSTTWEKHGDTQPS
ASRDTPDQQDGPDKQPSTPKQAIPHNSPPATPTEPLLSQAASEAGDAQLKTGASNSLLSM
LDKLSNKSPNTKKGPMVKSSRRTSSTSDQATWGSAESWVSPGEVPAPCRGRPWKPGHRRE
HSISWTTEGVTTISWCNPSCAPVRAEPRQYSCICGSCPATCRLCAGDDVYDGGVIAEGK

>KJ736742.1 isolate R75/98
MATFTDAEIEDIFETSGTVIDSIITAQGKSAETVGKSAIPQGKTKALSTAWEKHGSIQPP
AGQDTPNQQDKPDKQPSTSEQATPHNDPLTAPKEPLPTQAAGDAGDTQLKTGASNSLLSM
LDKLSNKSSNAKKGAKVEPPGGLPPTSGPTTRESVEPWKQPGRTAAPGQSCPWKPGHRRE
HSISWTMEGVTTISWCNPSCAPVRAEPRQYSCTCGACPTTCRLCAGDDVYDGGVVTEGK

>KM885162.1 strain Du/CH/LGX/280/2013
MATFTDAEIDELFETSGTVIDSIITAQGKPVETVGRSAIPQGKTKALSLAWEKHGNTNTP
AAQESAGEQDQHGQNQASNSNRATPEEGPHSSQAQAATQPQEDASESQLKTGASSSLLSM
LDKLSNKSSNAKKGPTSESSTAGPPLQREPCSGTNPPWGQSGEGSAGNGAPGRPKPWTPG
HRREHSISWTMGGVTTISWCNPACSPIRAEPRQYSCVCRSCPATCRLCAGDDVYDGGDLT
EGKQD

>JN688862.1 isolate Ch-JS-09-03
MATLTDAEIEELFETSGTVIDSIITAQGKPVETVGRSAIPQGKTKALSLAWEKHGNMNAP
AAQESVGEQDQPGQDQASNSNREPPEEGPRPSQTQAAAQPQEDADEPQLKTGASSSLLSM
LDKLSNKSSNAKKGPNSEPSTAGLPPPRESHSGTSPTWSQSGEGSVGDGAPGRPRPWTPG
HRREHSISWTMGGVTTISWCNPACSPIRAEPRQYSCVCGSCPATCRLCASDDVYDGGDLT
EGKQD

>JX193078.1 isolate duck/China/Guangxi17/2009
MATFTDAEIDELFETSGTVIDSIITAQGKPVETVGRSAIPQGKTKALSLAWEKHGNTNTP
VAQESAGEQDSTGRTRPATNQATPEEGPPFVPTAQAATQPQEDANESQLRTGASSSLLSM
LDKLSNKSSNAKKGPTSESSTAAPSTPKGAAVEQTQPWGQSGEAAERGPGRPWTPGHRRE
HSISWTMGGVTTISWCNPSCSPIRAEPRQYSCTCGSCPATCRLCASDDVYDGGDITEGK

>AB524405.1 isolate: Goose/Alaska/415/91
MATFTDAEIDELFETSGTVIDSIITAQGKPVETVGRSAIPQGKTKALSLAWEKHGNVNAP
AAQESAGEQDQPGQNQASSSNRAPPEEGLHPSQAQAAAQPQEDANESQLKTGASSSLLSM
LDKLSNKSSNAKKGPTSEPSTAGPPPPREPHSGTSPTWGQSGEGSVGDGAPGRPRPWTPG
HRREHSISWTMGGVTTISWCNPACSPIRAEPRQYSCVCGSCPATCRLCAGDDVYDGGDLT
EGKQD

>HM159993.1 APMV-2/Chicken/England/7702/06
MGVTDDAEIAELLDLGTSVIQELQRAEVKGPQTTGKPKVPPGNTKSLATLWEHETSTQGS
ALGTPENNTQAPDDNNAGADTPATTDVHRTLDTIDTDTPPEGSKPSSTNSQPGDDLDKAL
SKLEARAKLGPDRARQVKKGEGDRVEHRDEGGSQSPHGREPTVGARSGQPSTATRPWRPG
HRREYSFISRDGRLEVTSWCNPVCSPIRSEPRREKCTCGTCPESCILCRQPN

>HQ896023.1 isolate F8
MEFTDDAEIAELLDLGTSVIQELQRAEVKGPQTTGKPKVPPGNTKSLATLWEHETSTQGS
ALGTPENNTQAPDDNNAGADTPATTDVHRTLDTIDTDTPPEGSKPSSTNSQPGDDLDKAL
SKLEARAKLGPDRARQVKKGEGDRVEHRDEGGSQPPHGREPTVGARSGQPSTATRPWRPG
HRREYSFISRDGRLEVTSWCNPVCSPIRSEPRREKCTCGTCPESCILCRQPN

>EU338414.1 APMV-2/Chicken/California/Yucaipa/56
MEFTDDAEIAELLDLGTSVIQELQRAEVKGPQTTGKPKVPPGNTKSLATLWEHETSTQGS
ALGTPENNTQAPDDNNAGADTPATTDVHRTLDTIDTDTPPEGSKPSSTNSQPGDDLDKAL
SKLEARAKLGPDRARQVKKGEGDRVEHRDEGGSQSPHGREPTVGARSGQPSTATRPWRPG
HRREYSFISRDGRLEVTSWCNPVCSPIRSEPRREKCTCGTCPESCILCRQPN

>HM159994.1 APMV-2/Gadwell/Kenya/3/80
MEFTDDAEIAELLDLGTSVIQELQRAEVKGPQTTGKPKVPPGNTKSLATLWEHETSTQGS
ALGTPENNTQAPDDNNAGADTPATTDVHRTLDTIDTDTPPEGSKPSSTNSQPGDDLDKAL
SKLEARAKLGPDRARQVKKGEGDRVEHRDEGGSQSPHGREPTVGARSGQPSTATRPWRPG
HRREYSFISRDGRLEVTSWCNPVCSPIRSEPRREKCTCGTCPESCILCRQPN

>HQ896024.1 isolate NK
MEFTDDAEIAELLDLGTSVIQELQRAEVKGPQTTGKPKVPPGNTKSLATLWEHETSTQGS
ALGTPENNTQAPDDNNAGADTPATTDVHRTLDTIDTDTPPEGSKPSSTNSQPGDDLDKAL
SKLEARAKLGPDRARQVKKGEGDRVEHRDEGGSQPPHGREPTVGARSGQPSTATRPWRPG
HRREYSFISRDGRLEVTSWCNPVCSPIRSEPRREKCTCGTCPESCILCRQPN

>EU403085.1 APMV3/PKT/Netherland/449/75
MDLEFSSEEAVAALLDVSSSTITEVLSKQSIPDPSFLTSTEASGEQVPDSKVANHKASVD
KTPDQGQPSATPSAPPETAENINTPSCEDGLPPNFFIPRVESYHTNLFKGGPPIGLNGAA
AWSPNSLRRSRRGPLPSRDSEKEEEAEALQSAQLFGIPTHRQSGHRREYSISWSPGSGTF
QTETWCNPACSPVTAFPKQYKCACRQCPRFCDLCFNPADYGGIIDLSSVKVVGPSLADTE
VGEYPSSN

>EU782025.1 strain turkey/Wisconsin/68
MDLEFSSEEAVAALLDVSSSTITEFLSKQSIPDPGFLNSPSQSSSPSPEPSTSTTGDFLS
QLSGDIPDTTTSGVEPSAPLDTGDTSLVQHIEEGLPSDFYIPKVNNYHSNLFKGGLLPAR
NGGIPWSDSDPQRYDYTGVHTGYGEEEEEAEALQSARIFGVPTHRQSGHRREYSIAWDAR
SGTFQTETWCNPACSPVTALPKQYRCACRQCPKFCDLCFNPADYGGIIDLASVKVIGPSL
SDPEIGEHTSPN

>FJ177514.1 strain APMV-4/duck/Hongkong/D3/75
MDFTDIDAVNSLIESSSAIIDSIQHGGLQPAGTVGLSQIPKGITSALTKAWEAEAATAGN
GDTQHKSDSPEDHQANDTDSPEDTGTDQTTQEANIVETPHPEVLSAAKARLKRPKAGRDT
RDNSPAQPDHLLKGGPPEPTTSSIMGAKSTQSWRSRHRRSPPITNSGSFPHRREMAIVTD
KATGDIELVEWCNPGCTAVRIEPTRLDCVCGHCPTICSLCMYDD

>JX133079.1 isolate APMV-4/Egyptian goose/South Africa/N1468/2010
MDFTDIDAVNSLIESSSAIIDSIQHGGLQPSGTVGLSQIPKGITSALTKAWEAETATAGY
GDTQHKSDSPEDHQANDTDSPEDTGTNQTIQEANIVETPHPEVLSAAKARLKRPKAGKDT
HDNPPAQPDPLLKGGPPEPTTSSTVGAKFTHSWRSRHRRSPPITNSGSFPHRREMAIVTD
KATGDIELVEWCNPGCTAIRTEPTRLDCVCGYCPTICSLCMYDD

>GU206351.1 strain budgerigar/Kunitachi/74
MDITDDQAILDLLTLSNDVIESIQHAESAGSQPPTYGRSTIPKGTTMALTQAWEAESNPT
QPQPSISPSQLDHIRVDQDSNKNHDNLKNQFDSHHHTSQDSETHPNIQVNPSVNRTNEED
NSKLVQQRDPSTTWEGGSMLDRELDAIQSKIKRGKTTKSAHQPSHTATHQSPNNLDDDIK
KGAQTSDNRDHTYSKSPTTKHTAKPNQDRLSNQKRHRFLPTTFPGHRREYSLFFSDGRCS
ITEWCNPTCRPITAIPSVQRCTCGECPRRCSMCWNDS

>LC168750.1 APMV-5/budgerigar/Japan/TI/75
MDITDDQAILDLLTLSNDVIESIQHAESAGSQPPTYGRSTIPKGTTMALTQAWEAESNPT
QPQSSTSPSQLDHIRVDQDSNKNHDNLKNQLDNHHHTNQDSETHPNIQANPPVNCTNEED
NPKLVQQRDPSTTWEGGSMLDRELDAIQSKIKRGKTTKSAHQPSHTATHQTPNNLDDNIK
KGPQISNNRDHTYSKSPTTKHTAKSNQDRLSNQKRHRFLPTTFPGHRREYSLSFSDGRCS
ITEWCNPTCRPITAIPSVQRCTCGECPRRCSMCWNDS


>GQ406232.1 strain duck/Italy/4524-2/07
MDFSNDQEIADLLELSSDVIRSIQHAESQPAKTVGKSAIRKGNTSELRTAWEAETHPQAK
DSNTPTSQAQASDHTDGKGTNSTSNQPPDQPEDQSHDLPGTNTPQIPPETTIGVNGTNGL
EAALRKLEKQGKSSGKTTADSSPGRDPSPSKKGREGHSGEEATPEQSLTRATEQQRPSAT
PPKAVTCSTGPTSCSKRHPPSSGAPGNRRHRREFSISWGRGQCTLVEWCNPICAPITAEP
RVFKCTCGRCPRVCINCRNDGGDIEVCGQQA

>JX522537.1 isolate mallard/Jilin/190/2011
MDFSNDQEIAELLELSSDVIKSIQHAETQPAHTVGKSAIRKGNTSELRAAWEAETQPAQI
GNKSEEHSEQTARDPDSKGNTENSQPRPNAEETPQPESHDRQVAAPPPDTTIGVNGTNGL
EAALKKLEKQGKGPGKGQVDRNTPQRDPTTASGSKKGERGRAKEQCPPSGLPTGDQLNPA
HSEALPCQTGAASITGDNSPCAATPGLRRHRREFSISWRHGQCILAEWCNPVCAPVTPEP
RAFKCTCGRCPRVCINCRNDSGDSEICSEQVRST

>KP762799.1 isolate red-crested pochard/Balkhash/5842/2013
MDFSNDQEIAELLELSSDVIKSIQHAETQPAHTVGKSAIRKGNTSELRAAWEAETQPAQT
GNKSDEHSEQTARDPDSKGNTENLQPRSNAEETPQPESHDRQAVAPPPDTTIGVNGTNGL
EAALKKLEKQGKGPGKGQVDRNTPQRDPTTASGSKKGERGRAKEQCPPSGLPTGDQLNPA
HSEALPCQTGAASITGDNSPCAATPGLRRHRREFSISWRHGQCILAEWCNPVCAPVTPEP
RAFKCTCGRCPRVCINCRNDSGDSEICSEQVRST


>EU622637.2 strain APMV-6/duck/HongKong/18/199/77
MDFSNDQEIAELLELSSDVIKSIQHAETQPAHTVGKSAIRKGNTSELRAAWEAETQPARA
ENKPEEHPEQAARDLDSKGNTESPQLRSNADETPQPESHDRQATAPSPDTTIGVNGTNGL
EAALKKLEKQGKGPGKGQVDRNTPQRDPTTASGSKKGERGRAKEQCPSSGPPTGDQPDPA
HSEALSCQTGAASITGDNSPCTATPGFRRHRREFSISWRHGQCILAEWCNPVCAPVTPEP
RTFKCICGRCPRVCINCRNDSGDSEICS

>AY029299.1 APMV-6/duck/Taiwan/Y1/98
MDFSNDQEIAELLELSSDVIKSIQHAETQPAHTVGKSAIRKGNTSELRAAWEAETQPAQT
ENKSEEHSEQTARDPDSKGNTGNSQPRSNAEETPQPESHDRQVAAPPPDTTIGVNGTNGL
EAALKKLEKQGKGPGKGQVDRNTPQRDPTTASGSKKGERGRAKEQCPPSGLPTGDQLDPA
HSEALSCQTGAASITGDNSPCAATPGLRRHRREFSISWRHGQCILAEWCNPVCAPVTPEP
RAFKCICGRCPRVCINCRNDSGDSEICS

>KF267717.1 isolate mallard/Jilin/127/2011
MDFSNDQEIAELLELSSDVIKSIQHAETQPAHTVGKSAIRKGNTSELRAAWEAETQPAQI
GNKSEEHSEQTARDPDSKGNTENSQPRPNAEETPQPESHDRQVAAPPPDTTIGVNGTNGL
EAALKKLEKQGKGPGKGQVDRNTPQRDPTTASGSKKGERGRAKEQCPPSGLPTGDQLNPA
HSEALPCQTGAASITGDNSPCAATPGLRRHRREFSISWRHGQCILAEWCNPVCAPVTPEP
RAFKCTCGRCPRVCINCRNDSGDSEICSEQVRST

>KT962980.1 isolate teal/Novosibirsk region/455/2009
MDFSNDQEIAELLELSSDVIKSIQHAETQPAHTVGKSAIRKGNTSELRAAWEAETQPAQT
GNKPEEHSEQTARDPDSKGNTENPQPRSNAEETPQPESHDRQVVAPPPDTTIGVNGTNGL
EAALKKLEKQGKGPGKGQVDRNTPQRDPTTASGSKKGEKGRAREQCPPSGLPTGDQPNPA
HSEALPCQTGAASITGDNSPCAATPGLRRHRREFSISWRHGQCILAEWCNPVCAPVTPEP
RAFKCTCGRCPRVCINCRNDSGDSEICSEQVRST

>EF569970.1 strain APMV-6/Goose/FarEast/4440/2003
MDFSNDQEIAELLELSSDVIKSIQHAETQPAHTVGKSAIRKGNTSELRAAWEAETQPTQT
ENKSEEHPEQTARDPDSKGNTGNSQPRSNAEETPQSESHDRQVAAPPPDTTIGVNGTNGL
EAALKKLEKQGKGPGKGQVDRNTPQRDPTTASGSKKGERGRAKEQCPPSGLPTGDQLDPA
HSEALSCQTGAASITGDNSPCAATPGLRRHRREFSISWRHGQCILAEWCNPVCAPVTPEP
RAFKCICGRCPRVCINCRNDSGDSEICS

>FJ231524.1 APMV-7/dove/Tennessee/4/75
MEFSNDAEVAALLDLGDSIIQGIQHATMADPGTLGKSAIPAGNTKRLEKLWEKESVPNHD
NMIHSSMSAEPISGELPEENAKTEPTGTQEMPEQIQKNDNLQPASIDNILSSINALESKQ
VKKGVSAIAPITERCVPLNQEPGSEEHHAGPGNQTQGCNDCKSISKPTSVTWKPGHRREY
SFAWSAGTNKFIVSSWCNPTCAPIRPYPTVERCRCGNCPKFCPGCQSALGCNQSATQDAD
KPTKSSNKDH

>FJ215863.2 strain goose/Delaware/1053/76
MDFANDEEIAELLNLSTNVIKEIQKSELKPPQTTGRPPVSQGNTRNLTDLWEKETASQTK
TPAQSPQTTQVQSDENEEGEIKSESIDGHIRGTVNQSEQVPEQNQSRSSPGDDLDRALNK
LEGRINSISSMDKEIKKGPSHPESPWVPGGNSTGDPPIGRGHPEHASTDKSPGEATSRGN
QSWQPGHRREYSFTTFHGTTRVISWCNPQCTPIRARPIYDECRCGECPTTCIMCRDDK

>MF448515.1 strain APMV-8/Little stint/Kazakhstan/14/2013
MDFTNDEEIAELLNLSTTVIKEIQKSELKPPQTTGRPPVSQGNTRNLTDLWEKETTSQTK
TSAQSPQTTQVQSDGNEGEEIKSESIDGHISGTVNQLEQVPEQNQSRSSPGDDLDRALNK
LEGRINSISSMDKEIKKGPSHPESPWVPSSNSTGDPPIGRGHPEHASTDKTPDQATSRGN
QFWQPGHRREYSFTTFHGTTRVISWCNPQCTPIRARPIYDECRCGECPTTCIMCRDDK

>JX901129.1 strain APMV-8/pintail/Wakuya/20/78
MDFANDEEIAELLNLSTTVIKEIQKSELKPPQTTGRPPVSQGNTRNLTDLWEKETASQNK
TSAQSPQTTQVQSDGNEEEEIKSESIDGHISGTVNQLEQVPEQNQSRSSPGDDLDRALNK
LEGRINSISSMDKEIKKGPSHPESPWVPSSNSTGDPPIGRGHPEHASTDKTPDQATSRGN
QSWQPGHRREYSFTTFHGTTRVISWCNPQCTPIRARPIYDECRCGECPTTCIMCRDDK

>FJ619036.1 isolate APMV-8/Goose/Delaware/1053/76
MDFANDEEIAELLNLSTTVIKEIQKSELKPPQTTGRPPVSQGNTRNLTDLWEKETASQNK
TSAQSPQTTQVQSDGNEEEEIKSESIDGHISGTVNQLEQVPEQNQSRSSPGDDLDRALNK
LEGRINSISSMDKEIKKGPSHPESPWVPSSNSTGDPPIGRGHPEHAGTDKTPDQATSRGN
QSWQPGHRREYSFTTFHGTTRVISWCNPQCTPIRARPIYDECRCGECPTTCIMCRDDK

>MF448514.1 APMV-8/whooper swan/Kazakhstan/95/2013
MDFANDEEIAELLNLSTTVIKEIQKSELKPPQTTGRPPVSQGNTRNLTDLWEKETTSQTK
TSAQSPQTTQVQSDGNEGEEIKSESIDGHISGTVNQLEQVPEQNQSRSSPGDDLDRALNK
LEGRINSISSMDKEIKKGPSHPESPWVPSSNSTGDPPIGRGHPEHASTDKTPDQATSRGN
QFWQPGHRREYSFTTFHGTTRVISWCNPQCTPIRARPIYDECRCGECPTTCIMCRDDK

>EU910942.1 strain duck/New York/22/1978
MASFTDDEISDLMEQSGLVIDEIMTSQGMPKETLGRSAIPPGKTQALTDAWEKHNKSQRS
NADHSTGSNNKTDVNTPHNAEPPQSTGDPSASPEMDGDTTPLPKQETAEKHPCKEGATGG
LLDMLDRIAAKQDRAKKGAQSEITRHGHPALRPIPYADARPDIPPINQLIGTQHGVQNAR
PAANPEERRQPASGKKRGGGHRREHSMVWNANGIVTISWCNPVCSPVTYEPREFTCSCGS
CPTECRLCAGSHRDIRKHSAESE

>HM755886.2 APMV-10/penguin/Falkland_Islands/323/2007
MDFSNDDEIAELLNLSSSVIKEIQRAEVKGPQTLGQPQVAPGNTSHLKELWEKESGTQTK
PEAKSGSDEHNALPEDVQGPPKTTDEQDKGPTARAEASVNTSLAHPDNDAPSDLDKALSK
LEKKREAELNADKSLKKGHWRRAPISRATREGENRPEGQSHEAEGQSAGRTNEERCLRIT
TTTAPGHRREYSIINEHGSTLVESWCNPNCTPIRAYPRREKCICRRCPTTCILCRDDNDH
AQRHRD

>HM147142.3 penguin/Falkland Islands/324/2007
MDFSNDDEIAELLNLSSSVIKEIQRAEVKGPQTLGQPQVAPGNTSHLKELWEKESGTQTK
PEAKSGSDEHNALPEDVQGPPKTTDEQDKGPTARAEASVNTSLAHPDNDAPSDLDKALSK
LEKKREAELNADKSLKKGHWRRAPISRATREGENRPEGQSHEAEGQSAGRTNEERCLRIT
TTTAPGHRREYSIINEHGSTLVESWCNPNCTPIRAYPRREKCICRRCPTTCILCRDDNDH
AQRHRD

>HM755887.2 APMV-10/Penguin/Falkland Islands/437/2007
MDFSNDDEIAELLNLSSSVIKEIQRAEVKGPQTLGQPQVAPGNTSHLKELWEKESGTQAK
PDAKSGSDEHNALPEDVQGPPKTTDEQDKGPTARVEASVNTSLAHPDNDAPSDLDKALSK
LEKKREAELNADKSLKKGHWRRAPISRATREGENRPEGQSHEAEGQSAGRTNEERCLRIT
TTTAPGHRREYSIINEHGSTLVESWCNPNCTPIRAYPRREKCICRRCPTTCILCRDDNDH
AQRHRD

>HM755888.2 APMV-10/Penguin/Falkland Islands/539/2007
MDFSNDDEIAELLNLSSSVIKEIQRAEVKGPQTLGQPQVAPGNTSHLKELWEKESGTQAK
PDAKSGSDEHNALPEDVQGPPKTTDEQDKGPTARVEASVNTSLAHPDNDAPSDLDKALSK
LEKKREAELNADKSLKKGHWRRAPISRATREGENRPEGQSHEAEGQSAGRTNEERCLRIT
TTTAPGHRREYSIINEHGSTLVESWCNPNCTPIRAYPRREKCICRRCPTTCILCRDDNDH
AQRHRD

>JQ886184.1 isolate common_snipe/France/100212/2010
MRAKGIGSRDPPRHWHFIMDFTNDEEISDLLNQSERVITEIQRASQQPKSTVGKSAIPRG
NTSNLTQAWESESSSTAEMGPISSLSTAKNANSEPTLKSGTAQPEGHQSQNPSSLPHIDD
TITKEQPIDESVIKSQIKEGAIGTQLDRFLDKTASRMKAESGFKKGVDQYSTESGEEQIE
PDTDAGYDSDHSRASRGSASVQYRTPVWTINQHDSIIKSLPGIGRVGHRREYILRSEGNQ
YIVESWCNPKCAPIRANPIREQCRCGYCPRACTMCYP

>KC333050.1 isolate Wigeon/Italy/3920_1/2005
MATFTDQEIDEILSSSGAVIEEIITAEGKPKETVGRGSIPQDAAKKKIKAWEIHNTKDQK
PDSTTAASTGKDARNEQDGKAKQKNTEKSEDSSQDKTPSTDPGDNIQEPDRNTDQISTPS
ASLLTMLDKIANRAAIKGLQHPEQPNQINVTPTKKGDHGGQLSCKERNSGPSSSSGAVIR
DGFRPGHRREHSISWEKEGIISLGWCNPICAPVTAEPRKFQCRCGECPPTCRLCARDARD
DGDDNAENGKDRI

>KU646513.1 goose/Kazakhstan/5751/2013
MAAFTDEEIDNILSSSGIVIDEIITAEGPSSGTVGKSSIPHNATRNKVAAWEAHLAKQQT
PTDDEKGDQGSTGGSLRENAEPGASIDPQSSTGNNPEDNADSPTLENARAPSDGLLNMLD
KIASRAAEKSQSKEAQASYNENPTTKKGADDSWQGESSSGWDKKENSKIGIPPKWRPGHR
REHSISWSTEGIVTTSWCNPDCAPITSTPQQFACRCGKCPKLCRLCSRDVRDDGEHESQD
E


>KX119151.2 isolate white-fronted goose/Ukraine/Askania-Nova/48-15-02/2011
MAAFTDEEIDNILSSSGIVIDEIITAEGPSSGTVGKSSIPHNATRNKVAAWEAHLAKQQT
PTDDEKGDQGSTGKSPREDAEPGASIDPQSSTGNNPEDNADSPTLENARAPSDGLLNMLD
KIASRAAEKSQSKEAQASYNENPTTKKGADDSWQGESSSGWDKKENSKIGIPPKWRPGHR
REHSISWSTEGIITTSWCNPDCAPITSTPQQFACRCGKCPKLCRLCSRDVRDDGEHESQD
E

>LC041132.1 goose/Shimane/67/2000
MAAFTDEEIDNILSSSGIVIDEIITAEGPPSGTVGKSSIPHNATRNKVAAWEAHLAKQQT
STDDEKGDQGSTGRSPSEDAEPGASIDPQSGTGNNPEDNADSPTLENARAPSDGLLNMLD
KIASRAAEKSQSKEAQASYNENPTTKKGADDSWQGESSSGWDKKENSKIGIPPKWRPGHR
REHSISWSTEGIITTSWCNPDCAPITSTPQQFACRCGKCPKFCRLCSRDVRDDGEHESQD
E

>KX258200.1 isolate APMV14/duck/Japan/11OG0352/2011
MDFSDDNEITELLNISLDTINKIQHAEDIKPKTVGKSAIKPGNTKALTKAWEDDSNTTSD
NTQNDVRGNSSAASNAQQSKEESGPETRPETAGVEVPSDPTKSSPDQAETGWSRGSNLDK
TLENLEKATSNRVSDQTQKVLKGGRWPGTHSSGDQDEQWEEGTKNDLWPGCQHQNPAQRR
TGLWAPGHRREYSIDWSQSGIWVREWCNPECSPITPIPRVFTCVCGKCPRVCQLCINDYR
NFKIPCGSRGDS

>KX932454.2 APMV-15/calidris_fuscicollis/Brazil/RS-1177/2012
MEFKSDEEINDLLNLSSSVISELQRAELKPPQTLGKPQVPSGNTTSLISLWEAEGAPENK
LGRGNTGTATDTEGEQDQQIVQTEIEQTHTEDTCPKEIPVDNPGSFTQESDLDKTLKKLE
QRNSNLLKKTDSPDAGTTFKKGGTNSSQTSTTTLAGHRREPPSSGLPTIPTKSHRCISET
LYHPKRGSSTTPPFPGHRREYSISTTGSSIEVISWCNPRCAPIRAIPRREWCTCGKCPGE
CLLCRDDIKCPK


>KY511044.1 isolate APMV-15/WB/Kr/UPO216/2014
MATFTDEEIDELFETSGTVIENIISAQPNPVETVGRSAIPQGKTKALSLAWEKYANTPEA
DKREDTDKGPHASQPVPEVPTTGTPNLDNPSGSELDAGETPVDPSEGCIRTGASSTLLSM
LDKLGTKSPGTKKGVRECCPDTREESDDVSCGNRSHAAGSSSGAEASDRSNGSEPQWKPG
HRREHSIFWTPEGITSLSWCNPSCSPIRPEPGQYSCICGKCPATCRLCTTDHDYDGDSDP
EDESD

>KY452442.1 Antarctic penguin virus A
MATFTDEEIDQLFDSSNSIIDSIITAQADPPQTVGKSAIPPGITKAKRDAWEKATASQST
SQVDNQPVPPDQQQHSRGQADNQQPHGTDAGSLANKPSQAFLSSIDKLANKQYDAGLKKG
VNYPYPESKPSPRYTGDSSDSTCHGAPHFRPGHRREFSISWGTAGVTTTSWCNPACTPVL
QQPTLSECICGCCPSVCRLCLRDEADAGDLNGQGDKDGVNNRGNK


>KY452443.1 Antarctic penguin virus B
MATFTDEEIDQLFDSSNTIIDSIITSQSNPVQTVGKSAIPAGITKAKTDAWEKAIRDQIA
ESDAEHTKASTPEAGSKDSGSSEAQATQQSQNPVTENQPSKNLLASIDRLASKTYEPGLK
KGVNFPASESRPTERFTGSQKSSSPSRKPPFKPGHRREFSICWGDCGITTTSWCNPACTP
ITELPTISECICGDCPNICRLCLRDETDAGGHHCKDE

>KY452444.1 Antarctic penguin virus C
MASFTDEEINELFDASDIIIDSIITPTPNVPSTVGKSAIPKGNTRVKTDAWEAYQAQKDE
GTPTPTKTTSPSGTPGGAAPASQDTTSGSIQTTSSSQNVTEGPSTGFLASIDKMAGKNYD
THLKKGVRYPEPEQRPTLRYPQTPRTTHPASRTGFKPGHRREHSISWQDGRIASVSWCNP
RCSPVTPMPALHECSCGACPSICRLCLRDEAGTGCHNEQTE

>MF033136.1 isolate APMV-20/gull/Kazakhstan/5976/2014
MDFSNDDDIAELLNVSSQVIREIQHAEGKPPQTVGSVKVSPGNTKTLTELWESEASQSQA
AGPSDKSSGESSNQPNPPQTNQTHNEEDSAELDTITAATTTCNDNEDTTQQSSQGIKSNM
GKDLDSALAKLEKKAASIKSDKQVLKGGRKDQQPISESHCSERINSRTNSSIQSLPSHTT
ESTGTVPRLCWQHRQPKCSECPSGSFWIPGHRREYAFSTNNGLTYLTSWCNPVCSPVRTN
PRVEQCRCGYCPSVCILCRDDSS

>MF594598.1 isolate Cheonsu1510
MATFTDDEISDLMEQSGLVIDEIMTAQGKPKETLGRSAIPAGKAQSLTNAWERHTRQSAD
NTAHTENTRSRSEAPLDSHGGDSAETANREAGSPQAGTSQGSDMAPGPQGAEPEIQQGAT
SGLLDMLDKIAAKQTRAKKGAGVERQHPTGWARQDDSRPPGRDTGTPRAKSAPSGSNSGV
QQGSASPPARDRPSDQSTNPSSASSQPTRGKSSHTGRGGGHRREHSLVWGPGGLLTISWC
NPICTPITADPRELQCICGGCPLICRLCAGSASRPRKYPTQVDANRTSSGLVSETRSEHS
RDEE
