# Supplementary material for: Molecular evolution and genetic variations of V and W proteins derived by RNA editing in Avian Paramyxoviruses
Source: Sci Rep. 2020 Jun 12;10:9532. doi: 10.1038/s41598-020-66252-x (PMC7293227; doi:10.1038/s41598-020-66252-x)
Supplement: Supplementary file 3 — Supplementary information S3 [file 41598_2020_66252_MOESM3_ESM.txt]

>KJ808820.1 isolate Pigeon/China/SD2012
MATFTDAEIEDILETSGAVI
DSIITAQGKSVETVGKSAIP
QGKTKAPITAREKHGSIQPS
AGQDTSDQQDRPDKQPSTPE
QATPHNDLPAAPKEPLPTQA
ADNAGDTQLKTGASNSLLSM
LDKLSNKSSNAKKGGQGRAP
RKATINLWPSNTGISRAVET
TRKDRSTRPKPPLEAGAQTR
AQHIMDNGRSHNHQLVQSLM
CSSQGRAKTVLLYLWIMSNY
LSTLCRR

>FJ386394.2 isolate NDV03
MATFTDAEIDELFETSGTVI
DNIITAQGKPAETVGRSAIP
HGKTKALSAAWEKHGSIQPP
ASQDTPDRQDRSDKQPSTPE
QATPHDSPPATSADQPRTQA
TDEAVDTQLRTGASNSLLLM
LDKLSNKSSNAKKGAHGRAP
KRGTTNVRLNSREVNPAAET
VRKDRRTKSRPPLETRAQTR
TQHIMDNGRSHNYQLVQPLM
LSDQGRAKTIPLYLRIMSSH
L

>GU187941.1 isolate NDV-2/chicken/Namakkal/Tamil Nadu
MATFTDAEIDDILETSGTVI
DSIITAQGKSAETVGRSAIP
QGKTKALSAAWEKHGSIQPP
ASQDTLDQQDRSDKQPSTPE
QATPHNSSPATSTDQPLTQA
AGEIGDAQLKTGASNSLLSM
LDKLSNKSSNAKKGAHGRIP
KKGIFNHRSNSKGANRAAGT
IRKDRRTRPRPPLETGAQTR
TQHILDNGRSHNYQLV

>JQ015296.1 Chicken/China/SD04/2011
MATFTDAEIDDIFETSGTVI
DSIITAQGKSAETVGRSAIP
QGKTKGPSTAWEKHGSVQLH
ASQDAPDQQDRTEKQPSTPE
QATPHNNPPITSTEPPPTQA
ASETSDTQLKTGASNSLLSM
LDKLSNKSSNAKKGAHGRVP
KKGITNLRPNNTGTSRAMEA
TREDHSTRPRPSLETGA

>KX761866.1 isolate HN1007
MATFTDAEIDDLFETSGTVI
DSIITAQGNPVETVGRSAIP
QGKTKALSAAWEKHGSTQPP
AGQDTPDRMDRSDKQPSPPE
QATTHNSPPATSTDQPPTQA
AGEAGDTQLKTGASNSLLSM
LDKLSNKSSNAKKGAHGRVP
RKGTTNLRPSSKGVNRAAET
VRRDRKTRSRPPLETRAQTR
TQHIMDNGRSHNHQLVQSLM
LSGQGRAKTILLHLWIMSSY
LSTLCRR

>KT445901.1 strain Komarov
MATFTDAEIDELFETSGTVI
DNIITAQGKPAETVGRSAIP
HGKTKALSAAWEKHGSIQPP
ASQDTPDRQDRSDKQPSTPE
QATPHDSPPATSADQPPTQA
TDEAVDTQLRTGASNSLLLM
LDKLSNKSSNAKKGAHGRAP
KRGTTNVRLNSREVNPAAET
VRKDRRTKSRPPLETRAQTR
TQHIMDNGRSHNYQLVQPLM
LSDQGRAKTIPLYLRIMSSH
L

>AY562986.1 isolate anhinga/U.S.(Fl)/44083/93
MATFTDAEIDDILEISGTVI
DSIITVQGKSAETLGKSAAP
QGKTKAPSTTWEKHGDTQPS
ASRDTPDQQDGPDKQPSTPK
QAIPHNSPPATPTEPLLSQA
ASEAGDAQLKTGASNSLLSM
LDKLSNKSPNTKKGAHGQVL
KKDIINLRPSNMGIGRVMGV
TRRSPSSMPGPPLEAGAQT

>KJ736742.1 isolate R75/98
MATFTDAEIEDIFETSGTVI
DSIITAQGKSAETVGKSAIP
QGKTKALSTAWEKHGSIQPP
AGQDTPNQQDKPDKQPSTSE
QATPHNDPLTAPKEPLPTQA
AGDAGDTQLKTGASNSLLSM
LDKLSNKSSNAKKGGQG

>KM885162.1 strain Du/CH/LGX/280/2013
MATFTDAEIDELFETSGTVI
DSIITAQGKPVETVGRSAIP
QGKTKALSLAWEKHGNTNTP
AAQESAGEQDQHGQNQASNS
NRATPEEGPHSSQAQAATQP
QEDASESQLKTGASSSLLSM
LDKLSNKSSNAKKGAHLRVL
HSRPSTPKGALQWNKPTMGP
IRGGLSGKRGTRPPQALDPR
APA

>JN688862.1 isolate Ch-JS-09-03
MATLTDAEIEELFETSGTVI
DSIITAQGKPVETVGRSAIP
QGKTKALSLAWEKHGNMNAP
AAQESVGEQDQPGQDQASNS
NREPPEEGPRPSQTQAAAQP
QEDADEPQLKTGASSSLLSM
LDKLSNKSSNAKKGAQLRAL
YSRPPTPKGVPQRNKPNMES
IRGGLSGRRGTRSPQALDSR
APA

>JX193078.1 isolate duck/China/Guangxi17/2009
MATFTDAEIDELFETSGTVI
DSIITAQGKPVETVGRSAIP
QGKTKALSLAWEKHGNTNTP
VAQESAGEQDSTGRTRPATN
QATPEEGPPFVPTAQAATQP
QEDANESQLRTGASSSLLSM
LDKLSNKSSNAKKGAHLRVL
HSSALYSKGSCSGTNPTMGP
IRGGSGTGPRPPLDPRAPA

>AB524405.1 isolate: Goose/Alaska/415/91
MATFTDAEIDELFETSGTVI
DSIITAQGKPVETVGRSAIP
QGKTKALSLAWEKHGNVNAP
AAQESAGEQDQPGQNQASSS
NRAPPEEGLHPSQAQAAAQP
QEDANESQLKTGASSSLLSM
LDKLSNKSSNAKKGAHLRAL
HSRPPTPKGAPQRNKPNVGP
IRGGLSGRRGTRSPQALDSR
APA

>HM159993.1 APMV-2/Chicken/England/7702/06
MGVTDDAEIAELLDLGTSVI
QELQRAEVKGPQTTGKPKVP
PGNTKSLATLWEHETSTQGS
ALGTPENNTQAPDDNNAGAD
TPATTDVHRTLDTIDTDTPP
EGSKPSSTNSQPGDDLDKAL
SKLEARAKLGPDRARQVKKG
GRRSGRAQGRGRQPVTTWKG
ADSRSQERAAEHSHKAMATG
TQEGVLIHLSRWETGSHKLV
QPSLLSH

>HQ896023.1 isolate F8
MEFTDDAEIAELLDLGTSVI
QELQRAEVKGPQTTGKPKVP
PGNTKSLATLWEHETSTQGS
ALGTPENNTQAPDDNNAGAD
TPATTDVHRTLDTIDTDTPP
EGSKPSSTNSQPGDDLDKAL
SKLEARAKLGPDRARQVKKG
GRRSGRAQGRGRQPATTWKG
ADSRSQERAAEHSHKAMATG
TQEGVLIHLSRWETGSHKLV
QPSLLSH

>EU338414.1 APMV-2/Chicken/California/Yucaipa/56
MEFTDDAEIAELLDLGTSVI
QELQRAEVKGPQTTGKPKVP
PGNTKSLATLWEHETSTQGS
ALGTPENNTQAPDDNNAGAD
TPATTDVHRTLDTIDTDTPP
EGSKPSSTNSQPGDDLDKAL
SKLEARAKLGPDRARQVKKG
GRRSGRAQGRGRQPVTTWKG
ADSRSQERAAEHSHKAMATG
TQEGVLIHLSRWETGSHKLV
QPSLLSH

>HM159994.1 APMV-2/Gadwell/Kenya/3/80
MEFTDDAEIAELLDLGTSVI
QELQRAEVKGPQTTGKPKVP
PGNTKSLATLWEHETSTQGS
ALGTPENNTQAPDDNNAGAD
TPATTDVHRTLDTIDTDTPP
EGSKPSSTNSQPGDDLDKAL
SKLEARAKLGPDRARQVKKG
GRRSGRAQGRGRQPVTTWKG
ADSRSQERAAEHSHKAMATG
TQEGVLIHLSRWETGSHKLV
QPSLLSH

>HQ896024.1 isolate NK
MEFTDDAEIAELLDLGTSVI
QELQRAEVKGPQTTGKPKVP
PGNTKSLATLWEHETSTQGS
ALGTPENNTQAPDDNNAGAD
TPATTDVHRTLDTIDTDTPP
EGSKPSSTNSQPGDDLDKAL
SKLEARAKLGPDRARQVKKG
GRRSGRAQGRGRQPATTWKG
ADSRSQERAAEHSHKAMATG
TQEGVLIHLSRWETGSHKLV
QPSLLSH

>EU403085.1 APMV3/PKT/Netherland/449/75
MDLEFSSEEAVAALLDVSSS
TITEVLSKQSIPDPSFLTST
EASGEQVPDSKVANHKASVD
KTPDQGQPSATPSAPPETAE
NINTPSCEDGLPPNFFIPRV
ESYHTNLFKGGAPNWTQRSG
RLVTK

>EU782025.1 strain turkey/Wisconsin/68
MDLEFSSEEAVAALLDVSSS
TITEFLSKQSIPDPGFLNSP
SQSSSPSPEPSTSTTGDFLS
QLSGDIPDTTTSGVEPSAPL
DTGDTSLVQHIEEGLPSDFY
IPKVNNYHSNLFKGGAPPCS
QRRNPLV

>FJ177514.1 strain APMV-4/duck/Hongkong/D3/75
MDFTDIDAVNSLIESSSAII
DSIQHGGLQPAGTVGLSQIP
KGITSALTKAWEAEAATAGN
GDTQHKSDSPEDHQANDTDS
PEDTGTDQTTQEANIVETPH
PEVLSAAKARLKRPKAGRDT
RDNSPAQPDHLLKGGAS

>JX133079.1 isolate APMV-4/Egyptian goose/South Africa/N1468/2010
MDFTDIDAVNSLIESSSAII
DSIQHGGLQPSGTVGLSQIP
KGITSALTKAWEAETATAGY
GDTQHKSDSPEDHQANDTDS
PEDTGTNQTIQEANIVETPH
PEVLSAAKARLKRPKAGKDT
HDNPPAQPDPLLKGGAP

>GU206351.1 strain budgerigar/Kunitachi/74
MDITDDQAILDLLTLSNDVI
ESIQHAESAGSQPPTYGRST
IPKGTTMALTQAWEAESNPT
QPQPSISPSQLDHIRVDQDS
NKNHDNLKNQFDSHHHTSQD
SETHPNIQVNPSVNRTNEED
NSKLVQQRDPSTTWEGGSML
DRELDAIQSKIKRGKTTKSA
HQPSHTATHQSPNNLDDDIK
KGGPDLR

>LC168750.1 APMV-5/budgerigar/Japan/TI/75
MDITDDQAILDLLTLSNDVI
ESIQHAESAGSQPPTYGRST
IPKGTTMALTQAWEAESNPT
QPQSSTSPSQLDHIRVDQDS
NKNHDNLKNQLDNHHHTNQD
SETHPNIQANPPVNCTNEED
NPKLVQQRDPSTTWEGGSML
DRELDAIQSKIKRGKTTKSA
HQPSHTATHQTPNNLDDNIK
KGAPDLK

>GQ406232.1 strain duck/Italy/4524-2/07
MDFSNDQEIADLLELSSDVI
RSIQHAESQPAKTVGKSAIR
KGNTSELRTAWEAETHPQAK
DSNTPTSQAQASDHTDGKGT
NSTSNQPPDQPEDQSHDLPG
TNTPQIPPETTIGVNGTNGL
EAALRKLEKQGKSSGKTTAD
SSPGRDPSPSKKGARGT

>JX522537.1 isolate mallard/Jilin/190/2011
MDFSNDQEIAELLELSSDVI
KSIQHAETQPAHTVGKSAIR
KGNTSELRAAWEAETQPAQI
GNKSEEHSEQTARDPDSKGN
TENSQPRPNAEETPQPESHD
RQVAAPPPDTTIGVNGTNGL
EAALKKLEKQGKGPGKGQVD
RNTPQRDPTTASGSKKGGKG
AS

>KP762799.1 isolate red-crested pochard/Balkhash/5842/2013
MDFSNDQEIAELLELSSDVI
KSIQHAETQPAHTVGKSAIR
KGNTSELRAAWEAETQPAQT
GNKSDEHSEQTARDPDSKGN
TENLQPRSNAEETPQPESHD
RQAVAPPPDTTIGVNGTNGL
EAALKKLEKQGKGPGKGQVD
RNTPQRDPTTASGSKKGGKG
AS

>EU622637.2 strain APMV-6/duck/HongKong/18/199/77
MDFSNDQEIAELLELSSDVI
KSIQHAETQPAHTVGKSAIR
KGNTSELRAAWEAETQPARA
ENKPEEHPEQAARDLDSKGN
TESPQLRSNADETPQPESHD
RQATAPSPDTTIGVNGTNGL
EAALKKLEKQGKGPGKGQVD
RNTPQRDPTTASGSKKGGKG
ASQGTMPFIRATHRGPT

>AY029299.1 APMV-6/duck/Taiwan/Y1/98
MDFSNDQEIAELLELSSDVI
KSIQHAETQPAHTVGKSAIR
KGNTSELRAAWEAETQPAQT
ENKSEEHSEQTARDPDSKGN
TGNSQPRSNAEETPQPESHD
RQVAAPPPDTTIGVNGTNGL
EAALKKLEKQGKGPGKGQVD
RNTPQRDPTTASGSKKGGKG
ASQGAMPSIRVTHRGPT

>KF267717.1 isolate mallard/Jilin/127/2011
MDFSNDQEIAELLELSSDVI
KSIQHAETQPAHTVGKSAIR
KGNTSELRAAWEAETQPAQI
GNKSEEHSEQTARDPDSKGN
TENSQPRPNAEETPQPESHD
RQVAAPPPDTTIGVNGTNGL
EAALKKLEKQGKGPGKGQVD
RNTPQRDPTTASGSKKGGKG
AS

>KT962980.1 isolate teal/Novosibirsk region/455/2009
MDFSNDQEIAELLELSSDVI
KSIQHAETQPAHTVGKSAIR
KGNTSELRAAWEAETQPAQT
GNKPEEHSEQTARDPDSKGN
TENPQPRSNAEETPQPESHD
RQVVAPPPDTTIGVNGTNGL
EAALKKLEKQGKGPGKGQVD
RNTPQRDPTTASGSKKGGKG
ASQGAMPSIRVTHRGPTQSC
PLRSPPMPDWRSKHHRR

>EF569970.1 strain APMV-6/Goose/FarEast/4440/2003
MDFSNDQEIAELLELSSDVI
KSIQHAETQPAHTVGKSAIR
KGNTSELRAAWEAETQPTQT
ENKSEEHPEQTARDPDSKGN
TGNSQPRSNAEETPQSESHD
RQVAAPPPDTTIGVNGTNGL
EAALKKLEKQGKGPGKGQVD
RNTPQRDPTTASGSKKGGKG
ASQGAMPSIRVTHRGPT

>FJ231524.1 APMV-7/dove/Tennessee/4/75
MEFSNDAEVAALLDLGDSII
QGIQHATMADPGTLGKSAIP
AGNTKRLEKLWEKESVPNHD
NMIHSSMSAEPISGELPEEN
AKTEPTGTQEMPEQIQKNDN
LQPASIDNILSSINALESKQ
VKKGG

>FJ215863.2 strain goose/Delaware/1053/76
MDFANDEEIAELLNLSTNVI
KEIQKSELKPPQTTGRPPVS
QGNTRNLTDLWEKETASQTK
TPAQSPQTTQVQSDENEEGE
IKSESIDGHIRGTVNQSEQV
PEQNQSRSSPGDDLDRALNK
LEGRINSISSMDKEIKKGAL
ASRISLGPRRQLNRRPTHWQ
GTPRTCKHRQKPWRSHIKRQ
SILATRTQERVFIYHLPWHH
QSH


>MF448515.1 strain APMV-8/Little stint/Kazakhstan/14/2013
MDFTNDEEIAELLNLSTTVI
KEIQKSELKPPQTTGRPPVS
QGNTRNLTDLWEKETTSQTK
TSAQSPQTTQVQSDGNEGEE
IKSESIDGHISGTVNQLEQV
PEQNQSRSSPGDDLDRALNK
LEGRINSISSMDKEIKKGAL
ASRISLGPKQQLNRRPTHWQ
GTPRTCKHGQNP

>JX901129.1 strain APMV-8/pintail/Wakuya/20/78
MDFANDEEIAELLNLSTTVI
KEIQKSELKPPQTTGRPPVS
QGNTRNLTDLWEKETASQNK
TSAQSPQTTQVQSDGNEEEE
IKSESIDGHISGTVNQLEQV
PEQNQSRSSPGDDLDRALNK
LEGRINSISSMDKEIKKGAL
ASRISLGPKQQLNRRPTHWQ
GTPRTCKHGQNP

>FJ619036.1 isolate APMV-8/Goose/Delaware/1053/76
MDFANDEEIAELLNLSTTVI
KEIQKSELKPPQTTGRPPVS
QGNTRNLTDLWEKETASQNK
TSAQSPQTTQVQSDGNEEEE
IKSESIDGHISGTVNQLEQV
PEQNQSRSSPGDDLDRALNK
LEGRINSISSMDKEIKKGAL
ASRISLGPKQQLNRRPTHWQ
GTPRTCRHGQNP

>MF448514.1 APMV-8/whooper swan/Kazakhstan/95/2013
MDFANDEEIAELLNLSTTVI
KEIQKSELKPPQTTGRPPVS
QGNTRNLTDLWEKETTSQTK
TSAQSPQTTQVQSDGNEGEE
IKSESIDGHISGTVNQLEQV
PEQNQSRSSPGDDLDRALNK
LEGRINSISSMDKEIKKGAL
ASRISLGPKQQLNRRPTHWQ
GTPRTCKHGQNP

>EU910942.1 strain duck/New York/22/1978
MASFTDDEISDLMEQSGLVI
DEIMTSQGMPKETLGRSAIP
PGKTQALTDAWEKHNKSQRS
NADHSTGSNNKTDVNTPHNA
EPPQSTGDPSASPEMDGDTT
PLPKQETAEKHPCKEGATGG
LLDMLDRIAAKQDRAKKGGS
IRDHKTRAPCTQANSLRRRK
TRHPADQPTHRDTAWSPERP
PSCQSRGETTARIR

>HM755886.2 APMV-10/penguin/Falkland_Islands/323/2007
MDFSNDDEIAELLNLSSSVI
KEIQRAEVKGPQTLGQPQVA
PGNTSHLKELWEKESGTQTK
PEAKSGSDEHNALPEDVQGP
PKTTDEQDKGPTARAEASVN
TSLAHPDNDAPSDLDKALSK
LEKKREAELNADKSLKKGAL
EESSDIKSNQRRGKPPRGPK
SRSGRPISRPHQ

>HM147142.3 penguin/Falkland Islands/324/2007
MDFSNDDEIAELLNLSSSVI
KEIQRAEVKGPQTLGQPQVA
PGNTSHLKELWEKESGTQTK
PEAKSGSDEHNALPEDVQGP
PKTTDEQDKGPTARAEASVN
TSLAHPDNDAPSDLDKALSK
LEKKREAELNADKSLKKGAL
EESSDIKSNQRRGKPPRGPK
SRSGRPISRPHQ

>HM755887.2 APMV-10/Penguin/Falkland Islands/437/2007
MDFSNDDEIAELLNLSSSVI
KEIQRAEVKGPQTLGQPQVA
PGNTSHLKELWEKESGTQAK
PDAKSGSDEHNALPEDVQGP
PKTTDEQDKGPTARVEASVN
TSLAHPDNDAPSDLDKALSK
LEKKREAELNADKSLKKGAL
EESSDIKSNQRRGKPPRGPK
SRSGRPISRPHQ

>HM755888.2 APMV-10/Penguin/Falkland Islands/539/2007
MDFSNDDEIAELLNLSSSVI
KEIQRAEVKGPQTLGQPQVA
PGNTSHLKELWEKESGTQAK
PDAKSGSDEHNALPEDVQGP
PKTTDEQDKGPTARVEASVN
TSLAHPDNDAPSDLDKALSK
LEKKREAELNADKSLKKGAL
EESSDIKSNQRRGKPPRGPK
SRSGRPISRPHQ

>JQ886184.1 isolate common_snipe/France/100212/2010
MRAKGIGSRDPPRHWHFIMD
FTNDEEISDLLNQSERVITE
IQRASQQPKSTVGKSAIPRG
NTSNLTQAWESESSSTAEMG
PISSLSTAKNANSEPTLKSG
TAQPEGHQSQNPSSLPHIDD
TITKEQPIDESVIKSQIKEG
AIGTQLDRFLDKTASRMKAE
SGFKKGGRSVLNGIRRRADR
T


>KC333050.1 isolate Wigeon/Italy/3920_1/2005
MATFTDQEIDEILSSSGAVI
EEIITAEGKPKETVGRGSIP
QDAAKKKIKAWEIHNTKDQK
PDSTTAASTGKDARNEQDGK
AKQKNTEKSEDSSQDKTPST
DPGDNIQEPDRNTDQISTPS
ASLLTMLDKIANRAAIKGLQ
HPEQPNQINVTPTKKGGSWR
ATQLQRKKQWTKLFIRGCHP
GRVQAWS


>KU646513.1 goose/Kazakhstan/5751/2013
MAAFTDEEIDNILSSSGIVI
DEIITAEGPSSGTVGKSSIP
HNATRNKVAAWEAHLAKQQT
PTDDEKGDQGSTGGSLRENA
EPGASIDPQSSTGNNPEDNA
DSPTLENARAPSDGLLNMLD
KIASRAAEKSQSKEAQASYN
ENPTTKKGGR

>KX119151.2 isolate white-fronted goose/Ukraine/Askania-Nova/48-15-02/2011
MAAFTDEEIDNILSSSGIVI
DEIITAEGPSSGTVGKSSIP
HNATRNKVAAWEAHLAKQQT
PTDDEKGDQGSTGKSPREDA
EPGASIDPQSSTGNNPEDNA
DSPTLENARAPSDGLLNMLD
KIASRAAEKSQSKEAQASYN
ENPTTKKGGR

>LC041132.1 goose/Shimane/67/2000
MAAFTDEEIDNILSSSGIVI
DEIITAEGPPSGTVGKSSIP
HNATRNKVAAWEAHLAKQQT
STDDEKGDQGSTGRSPSEDA
EPGASIDPQSGTGNNPEDNA
DSPTLENARAPSDGLLNMLD
KIASRAAEKSQSKEAQASYN
ENPTTKKGGR

>KX258200.1 isolate APMV14/duck/Japan/11OG0352/2011
MDFSDDNEITELLNISLDTI
NKIQHAEDIKPKTVGKSAIK
PGNTKALTKAWEDDSNTTSD
NTQNDVRGNSSAASNAQQSK
EESGPETRPETAGVEVPSDP
TKSSPDQAETGWSRGSNLDK
TLENLEKATSNRVSDQTQKV
LKGGPVARDPLLRRPR

>KX932454.2 APMV-15
MEFKSDEEINDLLNLSSSVI
SELQRAELKPPQTLGKPQVP
SGNTTSLISLWEAEGAPENK
LGRGNTGTATDTEGEQDQQI
VQTEIEQTHTEDTCPKEIPV
DNPGSFTQESDLDKTLKKLE
QRNSNLLKKTDSPDAGTTFK
KGGDK


>KY511044.1 isolate APMV-16
MATFTDEEIDELFETSGTVI
ENIISAQPNPVETVGRSAIP
QGKTKALSLAWEKYANTPEA
DKREDTDKGPHASQPVPEVP
TTGTPNLDNPSGSELDAGET
PVDPSEGCIRTGASSTLLSM
LDKLGTKSPGTKKGGQRMLP


>KY452442.1 Antarctic penguin virus A
MTRALLIKNYGQKIPYQGTH
KAHRPTTAAPTMATFTDEEI
DQLFDSSNSIIDSIITAQAD
PPQTVGKSAIPPGITKAKRD
AWEKATASQSTSQVDNQPVP
PDQQQHSRGQADNQQPHGTD
AGSLANKPSQAFLSSIDKLA
NKQYDAGLKKGGQLPLPRIK
TLT


>KY452443.1 Antarctic penguin virus B
MASPPTDPASPQAPPPAARM
ATFTDEEIDQLFDSSNTIID
SIITSQSNPVQTVGKSAIPA
GITKAKTDAWEKAIRDQIAE
SDAEHTKASTPEAGSKDSGS
SEAQATQQSQNPVTENQPSK
NLLASIDRLASKTYEPGLKK
GGQLPCFRVKTNRTVHRVPE
ILFPLKETSLQARPPA

>KY452444.1 Antarctic penguin virus C
MASFTDEEINELFDASDIII
DSIITPTPNVPSTVGKSAIP
KGNTRVKTDAWEAYQAQKDE
GTPTPTKTTSPSGTPGGAAP
ASQDTTSGSIQTTSSSQNVT
EGPSTGFLASIDKMAGKNYD
THLKKGGQIP

>MF033136.1 isolate APMV-20/gull/Kazakhstan/5976/2014
MDFSNDDDIAELLNVSSQVI
REIQHAEGKPPQTVGSVKVS
PGNTKTLTELWESEASQSQA
AGPSDKSSGESSNQPNPPQT
NQTHNEEDSAELDTITAATT
TCNDNEDTTQQSSQGIKSNM
GKDLDSALAKLEKKAASIKS
DKQVLKGGEKRSTANLGIPL
FREDQ

>MF594598.1 isolate Cheonsu1510
MATFTDDEISDLMEQSGLVI
DEIMTAQGKPKETLGRSAIP
AGKAQSLTNAWERHTRQSAD
NTAHTENTRSRSEAPLDSHG
GDSAETANREAGSPQAGTSQ
GSDMAPGPQGAEPEIQQGAT
SGLLDMLDKIAAKQTRAKKG
GRC

>MH891774.1 Nipah W
MSKDDGGVERRSLEDLSSTS
PTDGTIGKRVSNTRDWAEGS
DDIQLDPVVTDVVYHDHGGE
CTGYGFTSSPERGWSDHSSG
ANNGDVCLVSDAKVLSYAPE
IAVSKEDRETDLVHLEDKLS
ATGLNPTAIPFTPKNLSVPA
KDSPVIAEHYYGLGVRGQNV
DPETNRNVNLDSIKLYTSDD
EEADQLEFEDEFAGSSSEVI
VGISPEEEEPSSAGRKPIES
VGHILEGQSTRDSLKIKGNK
PADAPGAGLKDSAVKEKSPQ
KRLPMLAEEFECSGSEDPII
QELLKENSFINSQQGKDAQP
LYYRSIEGSRSPDKTEITSD
AVQNADKQRPGTPMPKSRGI
PIKKGAQTRNIHLLGRKTCL
GRRMVQPGMFEDHPPTKKAR
VSMRRMSD
